# Supplementary material for: Histone deacetylase inhibitors: A new mode for inhibition of cholesterol metabolism
Source: BMC Genomics. 2008 Oct 29;9:507. doi: 10.1186/1471-2164-9-507 (PMC2613157; doi:10.1186/1471-2164-9-507)
Supplement: Additional file 1 — Full list of statistically significant (p < 0.05) genes differentially expressed (2-fold or greater) in F9 and HepG2 cells on TSA treatment. [file 1471-2164-9-507-S1.xls]

## Sheet: HEPG2 data
Genes differentially expressed at 2-fold or more in HEPG2 cells
Treatment type ()*			Ethanol		TSA
Systematic	Fold Change	P-value	Normalized	StdErr Norm	Normalized	StdErr Norm	Common	Genbank	Description	GO biological process
218922_s_at	-50.1526	0.0148	1.02513	0.152289	0.0204403	0.0263793	FLJ12089	NM_024552	hypothetical protein FLJ12089	regulation of transcription, DNA-dependent
209040_s_at	-33.3931	0.00933	1.01488	0.230906	0.0303919	0.0267151	PSMB8	U17496	proteasome (prosome, macropain) subunit, beta type, 8 (large multifunctional protease 7)	proteolysis and peptidolysis; ubiquitin-dependent protein catabolism; immune response
205890_s_at	-30.7349	0.0108	0.97535	0.053491	0.0317343	0.0247879	UBD	NM_006398	ubiquitin D	proteolysis and peptidolysis; protein modification; antimicrobial humoral response (sensu Invertebrata)
228716_at	-19.8641	0.0231	1.05239	0.0719616	0.0529793	0.0521109	na	BG494007	hypothetical gene supported by AK095776; BC028910
206393_at	-18.2952	0.0182	1.06317	0.0748833	0.0581116	0.0474359	TNNI2	NM_003282	troponin I, skeletal, fast	regulation of muscle contraction; muscle development
208984_x_at	-13.7882	0.00685	0.968315	0.0824284	0.0702278	0.0317449	RBM10	BC004181	RNA binding motif protein 10
222668_at	-13.7236	0.0254	0.969318	0.0667619	0.0706313	0.0587314	MGC2628	W73820	hypothetical protein MGC2628	GO:6813;potassium ion transport;inferred from electronic annotation
225728_at	-13.5932	0.0112	0.854199	0.116387	0.0628404	0.0367107	ARGBP2	AI659533	Arg/Abl-interacting protein ArgBP2
220437_at	-12.5856	0.0251	0.975657	0.0764289	0.0775214	0.0609157	LOC55908	NM_018687	hepatocellular carcinoma-associated gene TD26
226722_at	-12.3811	0.00901	0.997676	0.0763269	0.0805808	0.0385267	DKFZp547D065	BE874872	hypothetical protein DKFZp547D065
207096_at	-11.7092	0.00591	1.01251	0.0545651	0.086472	0.0327309	SAA2	NM_006512	serum amyloid A2	acute-phase response
235915_at	-11.577	0.023	0.937299	0.114134	0.0809621	0.0592537		R88990	Homo sapiens transcribed sequence with weak similarity to protein ref:NP_004563.1 (H.sapiens) plakophilin 2 [Homo sapiens]
223493_at	-11.4658	0.0196	1.05577	0.0696631	0.0920802	0.0597404	FBXO4	AF129534	F-box only protein 4
226388_at	-11.4013	0.00646	1.0153	0.0612645	0.0890515	0.0348654	TCEA3	AI675780	transcription elongation factor A (SII), 3	GO:6355;regulation of transcription, DNA-dependent;inferred from electronic annotation GO:6350;transcription;inferred from electronic annotation GO:6354;RNA elongation;inferred from electronic annotation
207714_s_at	-11.2434	0.00433	1.12661	0.135816	0.100202	0.0370694	SERPINH1	NM_004353	synonyms: CBP1, CBP2, gp46, HSP47, RA-A47, SERPINH2; collagen-binding protein 1; colligin-1; collagen-binding protein 2; colligin-2; heat shock protein 47; rheumatoid arthritis antigen A-47; go_component: endoplasmic reticulum [goid 0005783] [evidence TAS] [pmid 7656593]; go_function: collagen binding [goid 0005518] [evidence NR]; go_function: serine protease inhibitor activity [goid 0004867] [ev…
218261_at	-10.4653	0.00487	0.906481	0.0895787	0.0866179	0.0312062	AP1M2	NM_005498	adaptor-related protein complex 1, mu 2 subunit	nonselective vesicle targeting; protein targeting; endocytosis
229468_at	-10.4414	0.01	0.945854	0.0927125	0.0905865	0.0426886	CDK3	AI885421	cyclin-dependent kinase 3	GO:74;regulation of cell cycle;traceable author statement GO:7067;mitosis;inferred from electronic annotation GO:910;cytokinesis;inferred from electronic annotation GO:6468;protein amino acid phosphorylation;inferred from electronic annotation
228772_at	-9.97824	0.00585	1.00861	0.0624583	0.101081	0.0358144	HNMT	AU157303	histamine N-methyltransferase	GO:7585;respiratory gaseous exchange;traceable author statement
204493_at	-9.80632	0.00821	1.09167	0.0926188	0.111324	0.0462032	BID	NM_001196	BH3 interacting domain death agonist	apoptotic mitochondrial changes; induction of apoptosis via death domain receptors
202589_at	-9.57364	0.00574	1.07097	0.0850804	0.111866	0.0397657	TYMS	NM_001071	thymidylate synthetase	deoxyribonucleoside monophosphate biosynthesis; nucleobase, nucleoside, nucleotide and nucleic acid metabolism; dTMP biosynthesis; nucleotide biosynthesis
65517_at	-9.51254	0.00536	0.994414	0.0543704	0.104537	0.0345623		4866831	Cluster Incl. AA910946:ok85g06.s1 Homo sapiens cDNA, 3 end /clone=IMAGE-1520794 /clone_end=3' /gb=AA910946 /gi=3050236 /ug=Hs.18894 /len=982	GO:6605;protein targeting;traceable author statement GO:6897;endocytosis;inferred from electronic annotation GO:6903;nonselective vesicle targeting;traceable author statement GO:6886;Adap_comp_sub;intracellular protein transport;7e-228;extended:inferred from electronic annotation
211368_s_at	-9.46801	0.0221	1.02627	0.0681569	0.108393	0.0664812	CASP1	U13700	caspase 1, apoptosis-related cysteine protease (interleukin 1, beta, convertase)	pathogenesis; proteolysis and peptidolysis; apoptosis; signal transduction
235109_at	-9.13887	0.0152	0.93273	0.0758773	0.102062	0.0523103		AI887983	Homo sapiens cDNA FLJ40581 fis, clone THYMU2007729.
241300_at	-9.05185	0.0164	0.963636	0.0946831	0.106457	0.0569306		AA167323	Homo sapiens transcribed sequences
1555500_s_at	-9.00836	0.0403	1.01113	0.111279	0.112243	0.0939033		BC013687	gb:BC013687.1 /DB_XREF=gi:16507920 /TID=Hs2Affx.1.336 /CNT=1 /FEA=FLmRNA /TIER=FL /STK=1 /NOTE=sequence(s) not in UniGene /DEF=Homo sapiens, uncharacterized hematopoietic stemprogenitor cells protein MDS027, clone MGC:17655 IMAGE:3858231, mRNA, complete cds. /PROD=uncharacterized hematopoietic stemprogenitorcells protein MDS027 /FL=gb:BC013687.1
217583_at	-8.98907	0.00693	0.978225	0.070116	0.108824	0.0398139	PAH	BG433489	phenylalanine hydroxylase	GO:6559;phenylalanine catabolism;not recorded GO:8152;metabolism;inferred from electronic annotation GO:9072;aromatic amino acid family metabolism;inferred from electronic annotation GO:8652;amino acid biosynthesis;traceable author statement
231899_at	-8.9332	0.011	1.00168	0.0663509	0.11213	0.0488915	KIAA1726	AB051513	KIAA1726 protein
201309_x_at	-8.88773	0.00426	1.06855	0.0850348	0.120227	0.0370337	C5orf13	U36189	chromosome 5 open reading frame 13
203979_at	-8.73095	0.0122	1.00681	0.0791527	0.115315	0.0525348	CYP27A1	NM_000784	cytochrome P450, family 27, subfamily A, polypeptide 1	electron transport
213947_s_at	-8.57584	0.0053	0.880515	0.0965706	0.102674	0.0355459	NUP210	AI867102	nucleoporin 210
228004_at	-8.26356	0.00738	1.0307	0.0581954	0.124728	0.0438177		AL121722	gb:AL121722 /DB_XREF=gi:7406514 /FEA=DNA_4 /CNT=54 /TID=Hs.9842.0 /TIER=Stack /STK=20 /UG=Hs.9842 /UG_TITLE=Human DNA sequence from clone RP4-788L20 on chromosome 20 Contains the HNF3B (hepatocyte nuclear factor 3, beta) gene. a novel gene based on ESTs, ESTs, STSs, GSSs and CpG Islands /DEF=Human DNA sequence from clone RP4-788L20 on chromosome 20 Contains the HNF3B (hepatocyte nuclear factor 3,…
230312_at	-8.24313	0.0104	1.01648	0.0659095	0.123312	0.0501764	na	AI146812	similar to Nuclear LIM interactor-interacting factor 2 (NLI-interacting factor 2) (Protein OS-4)
1554696_s_at	-8.17255	0.00552	0.997777	0.059311	0.122089	0.0382939	TYMS	AB077208	thymidylate synthetase	GO:6231;dTMP biosynthesis;inferred from electronic annotation GO:6139;nucleobase, nucleoside, nucleotide and nucleic acid metabolism;traceable author statement GO:9157;deoxyribonucleoside monophosphate biosynthesis;traceable author statement GO:9165;nucleotide biosynthesis;inferred from electronic annotation
214012_at	-8.15215	0.0159	1.01703	0.0832595	0.124757	0.0610078	ARTS-1	BE551138	type 1 tumor necrosis factor receptor shedding aminopeptidase regulator	GO:6508;proteolysis and peptidolysis;inferred from electronic annotation
209713_s_at	-8.05536	0.00997	0.908382	0.111914	0.112767	0.0479178	SLC35D1	AB044343	solute carrier family 35 (UDP-glucuronic acid/UDP-N-acetylgalactosamine dual transporter), member D1	transport; chondroitin sulfate biosynthesis; UDP-N-acetylgalactosamine transport
205421_at	-8.04922	0.00787	1.02736	0.0666715	0.127635	0.04593	SLC22A3	NM_021977	solute carrier family 22 (extraneuronal monoamine transporter), member 3	organic cation transport
219759_at	-8.03003	0.0278	0.897702	0.100603	0.111793	0.0709114	LRAP	NM_022350	leukocyte-derived arginine aminopeptidase
235229_at	-8.00802	0.00415	1.01787	0.0627601	0.127106	0.0355317	na	AI694413	similar to seven transmembrane helix receptor
237302_at	-7.81771	0.0158	0.984913	0.0957507	0.125985	0.0608965		BF445031	Homo sapiens transcribed sequences
212776_s_at	-7.40704	0.0128	1.0933	0.0922588	0.147603	0.0628785	KIAA0657	AI978623	KIAA0657 protein
226216_at	-7.20052	0.0176	0.886775	0.109511	0.123154	0.0606027	INSR	W84556	insulin receptor	GO:7165;signal transduction;traceable author statement GO:6091;energy pathways;traceable author statement GO:5975;carbohydrate metabolism;traceable author statement GO:7275;development;traceable author statement GO:7169;transmembrane receptor protein tyrosine kinase signaling pathway;inferred from electronic annotation GO:6468;protein amino acid phosphorylation;traceable author statement GO:8151;…
219541_at	-7.09709	0.00225	1.09167	0.105686	0.153819	0.0345413	FLJ20406	NM_017806	hypothetical protein FLJ20406
205208_at	-6.86899	0.0107	1.03316	0.0751243	0.150409	0.0564983	FTHFD	NM_012190	formyltetrahydrofolate dehydrogenase	10-formyltetrahydrofolate catabolism
238704_at	-6.82748	0.048	0.939826	0.075887	0.137653	0.102045		BF245243	Homo sapiens, clone IMAGE:3866695, mRNA
240253_at	-6.81349	0.0113	0.977998	0.0830476	0.143538	0.055677	HSPBAP1	BF508634	HSPB (heat shock 27kDa) associated protein 1
208470_s_at	-6.81174	0.00328	1.02742	0.0586814	0.15083	0.0352345	HP	NM_020995	haptoglobin	proteolysis and peptidolysis
229362_at	-6.73912	0.00535	1.0104	0.0537728	0.14993	0.0416395	FLJ32312	AA878516	hypothetical protein FLJ32312
205813_s_at	-6.65925	0.00758	1.07345	0.109209	0.161197	0.0548449	MAT1A	NM_000429	methionine adenosyltransferase I, alpha	amino acid metabolism; one-carbon compound metabolism
223608_at	-6.65123	0.00569	0.995495	0.0572057	0.149671	0.0426328	MGC12458	BC005357	hypothetical protein MGC12458
201904_s_at	-6.61798	0.0471	0.937182	0.120878	0.141612	0.103024	C3orf8	BF031714	chromosome 3 open reading frame 8
219525_at	-6.61203	0.00426	0.986866	0.0625538	0.149253	0.0386266	FLJ10847	NM_018242	hypothetical protein FLJ10847	multidrug transport
211300_s_at	-6.5876	0.00676	0.988809	0.0630981	0.150102	0.0458238	TP53	K03199	tumor protein p53 (Li-Fraumeni syndrome)	induction of apoptosis by hormones; DNA damage response, signal transduction resulting in induction of apoptosis; cell cycle checkpoint; regulation of transcription, DNA-dependent; DNA repair; DNA recombination; negative regulation of cell cycle
226264_at	-6.45409	0.0226	1.04663	0.0821516	0.162165	0.0791926	DKFZP761E1824	AL137432	hypothetical protein DKFZp761E1824
230044_at	-6.38248	0.0238	1.01274	0.0984863	0.158676	0.079698	NPB	BF001964	preproneuropeptide B	GO:7218;neuropeptide signaling pathway;inferred from electronic annotation
227752_at	-6.3396	0.00999	0.967753	0.0689666	0.152652	0.0533018		AA005105	Homo sapiens cDNA FLJ90790 fis, clone THYRO1001529, weakly similar to SERINE PALMITOYLTRANSFERASE 2 (EC 2.3.1.50).
205380_at	-6.32987	0.00341	0.99758	0.0495384	0.157599	0.0353192	PDZK1	NM_002614	PDZ domain containing 1	transport; intracellular signaling cascade; cell proliferation
209608_s_at	-6.3257	0.0026	1.03406	0.0556813	0.163469	0.0328673	ACAT2	BC000408	acetyl-Coenzyme A acetyltransferase 2 (acetoacetyl Coenzyme A thiolase)
234863_x_at	-6.27595	0.00224	0.966717	0.11143	0.154035	0.0340803	FBXO5	AK026197	F-box only protein 5	proteolysis and peptidolysis
217388_s_at	-6.27276	0.00349	1.0312	0.0561684	0.164394	0.0375116	KYNU	D55639	kynureninase (L-kynurenine hydrolase)	GO:6569;tryptophan catabolism;not recorded
1552362_a_at	-6.1869	0.00695	0.999918	0.0761765	0.161619	0.0492264	LEAP-2	NM_052971	liver-expressed antimicrobial peptide 2	xenobiotic metabolism
204781_s_at	-6.18419	0.00609	0.98134	0.0550943	0.158685	0.0444535	TNFRSF6	NM_000043	tumor necrosis factor receptor superfamily, member 6	anti-apoptosis; induction of apoptosis; immune response; protein complex assembly; signal transduction
203924_at	-6.17226	0.00448	0.973788	0.0543162	0.157768	0.039418	GSTA2	NM_000846	glutathione S-transferase A2
210327_s_at	-6.14643	0.00566	0.941532	0.0648218	0.153184	0.0427161	AGXT	D13368	alanine-glyoxylate aminotransferase (oxalosis I; hyperoxaluria I; glycolicaciduria; serine-pyruvate aminotransferase)
202330_s_at	-6.13347	0.00434	0.984243	0.0546126	0.160471	0.0394675	UNG	NM_003362	uracil-DNA glycosylase	base-excision repair; DNA repair
238551_at	-6.13119	0.0129	0.957485	0.0928083	0.156166	0.0605469		BF541967	602069085F1 NIH_MGC_58 Homo sapiens cDNA clone IMAGE:4068188 5', mRNA sequence.	GO:6486;protein amino acid glycosylation;inferred from electronic annotation
201310_s_at	-6.09859	0.00322	1.01826	0.0518626	0.166966	0.0360316	C5orf13	NM_004772	chromosome 5 open reading frame 13
213028_at	-6.08255	0.0157	0.776554	0.170939	0.127669	0.0574737		AI887378	Homo sapiens transcribed sequence with weak similarity to protein ref:NP_060312.1 (H.sapiens) hypothetical protein FLJ20489 [Homo sapiens]
230630_at	-6.02877	0.0241	0.985757	0.0737151	0.163509	0.078197	AK3	AI566130	adenylate kinase 3	GO:6139;nucleobase, nucleoside, nucleotide and nucleic acid metabolism;not recorded
203453_at	-6.0183	0.00277	0.997669	0.0689305	0.165772	0.0354515	SCNN1A	NM_001038	sodium channel, nonvoltage-gated 1 alpha	sodium ion transport; excretion
204818_at	-6.01292	0.00647	0.963757	0.0570815	0.160281	0.0454184	HSD17B2	NM_002153	hydroxysteroid (17-beta) dehydrogenase 2	estrogen biosynthesis; metabolism
227929_at	-5.97866	0.00355	1.04978	0.0638236	0.175588	0.0400898		AU151342	Homo sapiens cDNA FLJ12935 fis, clone NT2RP2004982.
226320_at	-5.97556	0.00372	0.991202	0.0518373	0.165876	0.0376074	THOC4	AF047002	THO complex 4
201746_at	-5.93715	0.00492	0.99083	0.0588866	0.166887	0.0426229	TP53	NM_000546	tumor protein p53 (Li-Fraumeni syndrome)	induction of apoptosis by hormones; DNA damage response, signal transduction resulting in induction of apoptosis; cell cycle checkpoint; regulation of transcription, DNA-dependent; DNA repair; DNA recombination; negative regulation of cell cycle
209230_s_at	-5.92038	0.00275	0.979737	0.0610038	0.165485	0.0342417	P8	AF135266	p8 protein (candidate of metastasis 1)	induction of apoptosis; cell growth
208747_s_at	-5.89299	0.00246	0.997663	0.0713351	0.169297	0.0339964	C1S	M18767	complement component 1, s subcomponent	complement activation, classical pathway; proteolysis and peptidolysis
201968_s_at	-5.86535	0.00644	0.935497	0.0665078	0.159495	0.0455207	PGM1	NM_002633	phosphoglucomutase 1	glucose metabolism; carbohydrate metabolism
1555788_a_at	-5.8506	0.00238	0.908514	0.118306	0.155286	0.0353594	C20orf97	AF250311	chromosome 20 open reading frame 97	protein amino acid phosphorylation; apoptosis
206743_s_at	-5.84663	0.00361	1.01277	0.0640863	0.173223	0.0396304	ASGR1	NM_001671	asialoglycoprotein receptor 1	receptor mediated endocytosis; heterophilic cell adhesion
218330_s_at	-5.83727	0.0034	0.973749	0.0604057	0.166816	0.0371654	NAV2	NM_018162	synonyms: HELAD1, RAINB1, POMFIL2, FLJ10633, FLJ11030, FLJ23707, KIAA1419; retinoic acid inducible in neuroblastoma; pore membrane and/or filament interacting like protein 2; helicase HELAD1; Homo sapiens neuron navigator 2 (NAV2), mRNA.
223849_s_at	-5.80513	0.00319	0.988457	0.0632169	0.170273	0.0371702	MOV10	BC002548	Mov10, Moloney leukemia virus 10, homolog (mouse)
219563_at	-5.79949	0.00474	1.02401	0.0601431	0.176569	0.0438544	C14orf139	NM_024633	chromosome 14 open reading frame 139
242979_at	-5.68434	0.0216	1.00537	0.0746967	0.176866	0.0776887		AI474666	tm35e04.x1 NCI_CGAP_Kid11 Homo sapiens cDNA clone IMAGE:2160126 3', mRNA sequence.
216223_at	-5.66992	0.00668	1.01928	0.0656062	0.17977	0.0503554	CPN2	J05158	carboxypeptidase N, polypeptide 2, 83kD	biological_process unknown
227059_at	-5.64013	0.0032	0.993255	0.051703	0.176105	0.0365528		AI651255	Homo sapiens transcribed sequence with moderate similarity to protein ref:NP_060265.1 (H.sapiens) hypothetical protein FLJ20378 [Homo sapiens]
219366_at	-5.63205	0.00997	0.95398	0.136028	0.169384	0.0603324	AVEN	NM_020371	apoptosis, caspase activation inhibitor	apoptosis; inhibition of caspase activation
206741_at	-5.63034	0.00311	0.980331	0.0515361	0.174116	0.0357729	LOC51066	NM_015931	fls485	electron transport
205874_at	-5.56913	0.00307	1.10183	0.117077	0.197847	0.0466312	ITPKA	NM_002220	inositol 1,4,5-trisphosphate 3-kinase A	signal transduction
204112_s_at	-5.54912	0.0032	1.03915	0.0660231	0.187265	0.0399561	HNMT	NM_006895	histamine N-methyltransferase	respiratory gaseous exchange
218875_s_at	-5.48136	0.0024	1.01595	0.0559496	0.185346	0.0335212	FBXO5	NM_012177	F-box only protein 5	proteolysis and peptidolysis
218744_s_at	-5.47636	0.00523	0.990526	0.0633667	0.180873	0.0455992	PACSIN3	NM_016223	protein kinase C and casein kinase substrate in neurons 3	endocytosis
1557014_a_at	-5.43608	0.0122	0.996692	0.0635548	0.183348	0.0621583	LOC158228	BC041970	hypothetical protein LOC158228
233328_x_at	-5.43121	0.0034	0.92041	0.109063	0.169467	0.0416319		AL121673	gb:AL121673 /DB_XREF=gi:9650752 /FEA=DNA_7 /CNT=3 /TID=Hs.34487.2 /TIER=ConsEnd /STK=0 /UG=Hs.34487 /LL=63910 /UG_GENE=FLJ23412 /UG_TITLE=hypothetical protein FLJ23412 /DEF=Human DNA sequence from clone RP11-305P22 on chromosome 20 Contains ESTs, STSs, GSSs and 7 CpG islands. Contains three novel genes and a novel gene for a helix-loop-helix DNA binding protein
227040_at	-5.41967	0.00271	1.01705	0.0646362	0.18766	0.0370988	LOC283506	AI655763	hypothetical protein LOC283506
227592_at	-5.40549	0.00437	0.947139	0.1059	0.175218	0.0458043	MGC10204	AI674922	hypothetical protein MGC10204	GO:8152;metabolism;inferred from electronic annotation
204886_at	-5.3946	0.0033	0.966113	0.0596821	0.179089	0.0378615	STK18	AL043646	serine/threonine kinase 18	GO:74;regulation of cell cycle;not recorded GO:6468;protein amino acid phosphorylation;traceable author statement
205158_at	-5.36172	0.00316	0.999227	0.0608294	0.186363	0.0385906	RNASE4	NM_002937	ribonuclease, RNase A family, 4	mRNA cleavage
242496_at	-5.35339	0.0151	0.972669	0.106787	0.181692	0.0693402		T57776	yb98d12.s1 Stratagene lung (#937210) Homo sapiens cDNA clone IMAGE:79223 3', mRNA sequence.
203365_s_at	-5.34722	0.00449	1.0024	0.0852072	0.187461	0.0465718	MMP15	NM_002428	matrix metalloproteinase 15 (membrane-inserted)	proteolysis and peptidolysis; protein modification
233355_at	-5.34042	0.00826	0.995259	0.0594103	0.186363	0.0538985	LOC284739	AL157500	hypothetical protein LOC284739
207414_s_at	-5.33414	0.003	0.997807	0.0531675	0.187061	0.0369055	PACE4	NM_002570	paired basic amino acid cleaving system 4	proteolysis and peptidolysis; cell-cell signaling
227783_at	-5.32744	0.0215	1.04991	0.0892352	0.197076	0.0833764	FLJ23754	AA573901	hypothetical protein FLJ23754
1554375_a_at	-5.31844	0.00309	0.980427	0.0671764	0.184345	0.0386061	NR1H4	AF478446	nuclear receptor subfamily 1, group H, member 4	GO:6355;regulation of transcription, DNA-dependent;inferred from electronic annotation
227341_at	-5.31748	0.00276	1.03147	0.0603978	0.193977	0.0376172	FLJ40283	AW195407	hypothetical protein FLJ40283
227240_at	-5.31662	0.00766	0.969427	0.0938847	0.182339	0.0545498	na	AV703769	hypothetical gene supported by AK026304
223567_at	-5.31259	0.00512	1.08383	0.0898793	0.204012	0.0524229	SEMA6B	AB022433	sema domain, transmembrane domain (TM), and cytoplasmic domain, (semaphorin) 6B
205820_s_at	-5.28169	0.00248	1.01696	0.0592546	0.192544	0.0352555	APOC3	NM_000040	apolipoprotein C-III	lipid transport; lipid catabolism
210049_at	-5.27174	0.0034	0.922418	0.0758643	0.174974	0.0391579	SERPINC1	D29832	serine (or cysteine) proteinase inhibitor, clade C (antithrombin), member 1
224937_at	-5.18747	0.00739	0.981258	0.0849488	0.189159	0.0541831		BF311866	601897391F1 NIH_MGC_19 Homo sapiens cDNA clone IMAGE:4126486 5', mRNA sequence.	GO:17148;negative regulation of protein biosynthesis;inferred from sequence or structural similarity
205777_at	-5.18188	0.00416	1.0136	0.0653931	0.195605	0.0443092	DUSP9	NM_001395	dual specificity phosphatase 9
215089_s_at	-5.18085	0.0116	0.95833	0.0620121	0.184976	0.0598541	RBM10	AW409974	RNA binding motif protein 10
209546_s_at	-5.1667	0.0139	0.993222	0.0646231	0.192235	0.0662682	APOL1	AF323540	apolipoprotein L, 1	lipid transport; cholesterol metabolism; lipid metabolism
219654_at	-5.15318	0.00246	1.00692	0.057117	0.195397	0.0348805	PTPLA	NM_014241	protein tyrosine phosphatase-like (proline instead of catalytic arginine), member a	protein amino acid dephosphorylation
206293_at	-5.14989	0.00296	0.945579	0.0719273	0.183612	0.0381263	SULT2A1	U08024	sulfotransferase family, cytosolic, 2A, dehydroepiandrosterone (DHEA) -preferring, member 1	steroid metabolism; digestion; bile acid catabolism
229657_at	-5.14649	0.0027	1.03767	0.0670689	0.201627	0.0389251	na	BF431989	hypothetical gene supported by AK095776; BC028910
206697_s_at	-5.12354	0.00326	0.977067	0.0578671	0.190702	0.0387895	HP	NM_005143	haptoglobin	defense response
221935_s_at	-5.11015	0.00754	0.982129	0.0611959	0.192192	0.0526144		AK023140	unnamed protein product; Homo sapiens cDNA FLJ13078 fis, clone NT2RP3002002.
218170_at	-5.10965	0.0031	1.00322	0.0584432	0.196338	0.0390404	CGI-111	NM_016048	CGI-111 protein	metabolism
225310_at	-5.10607	0.00217	0.998785	0.0927749	0.195608	0.0365997	RBMX	AI928344	RNA binding motif protein, X chromosome
205459_s_at	-5.1005	0.00422	1.02921	0.13211	0.201787	0.0518797	NPAS2	NM_002518	neuronal PAS domain protein 2	central nervous system development
1553572_a_at	-5.09218	0.0152	0.880778	0.102409	0.172967	0.0644753	CYGB	NM_134268	cytoglobin	oxygen transport
201587_s_at	-5.08865	0.00954	0.981061	0.0514289	0.192794	0.0564232	IRAK1	NM_001569	interleukin-1 receptor-associated kinase 1	protein amino acid phosphorylation; defense response; signal transduction
225233_at	-5.03983	0.0106	0.887059	0.117734	0.17601	0.0590917	MSI2	T71491	musashi homolog 2 (Drosophila)
230244_at	-5.03939	0.00332	1.00239	0.0798908	0.198911	0.042869	na	AI871385	hypothetical gene supported by AK026304
228411_at	-5.03383	0.0127	1.00298	0.0717758	0.199249	0.0658455	ALS2CR19	BF109252	amyotrophic lateral sclerosis 2 (juvenile) chromosome region, candidate 19	GO:7242;PDZ;intracellular signaling cascade;0.019;extended:Unknown
209790_s_at	-5.0193	0.00291	0.926123	0.0730485	0.184512	0.0378431	CASP6	BC000305	caspase 6, apoptosis-related cysteine protease	induction of apoptosis; proteolysis and peptidolysis
202218_s_at	-5.00013	0.00248	0.914581	0.099282	0.182911	0.0377343	FADS2	NM_004265	fatty acid desaturase 2	fatty acid desaturation
219990_at	-4.98998	0.0023	0.913998	0.0890514	0.183166	0.0355687	FLJ23311	NM_024680	hypothetical protein FLJ23311
213008_at	-4.97413	0.00309	1.0066	0.0616825	0.202367	0.0399937	FLJ10719	BG403615	hypothetical protein FLJ10719
201818_at	-4.97288	0.00314	1.05884	0.0756657	0.212923	0.0437204	FLJ12443	NM_024830	hypothetical protein FLJ12443	metabolism
232378_at	-4.9643	0.0032	1.02612	0.0542305	0.206699	0.0401904	LOC200010	AI767388	hypothetical protein LOC200010
207262_at	-4.95032	0.00779	1.01859	0.0843467	0.205761	0.0579615	APOF	NM_001638	apolipoprotein F	lipid transport; cholesterol metabolism; lipid metabolism
204146_at	-4.94407	0.00254	0.991908	0.0543162	0.200626	0.03556		BE966146	601660074R1 NIH_MGC_71 Homo sapiens cDNA clone IMAGE:3905635 3', mRNA sequence.	GO:6281;DNA repair;predicted/computed
214830_at	-4.92246	0.00248	0.991564	0.0549393	0.201436	0.0351603	SLC38A6	AI537540	solute carrier family 38, member 6	GO:6355;regulation of transcription, DNA-dependent;inferred from electronic annotation GO:6865;amino acid transport;inferred from electronic annotation
1554101_a_at	-4.91394	0.00351	0.930761	0.145764	0.189412	0.0461237	FLJ14624	BC018707	hypothetical protein FLJ14624
217761_at	-4.90507	0.00274	0.962585	0.0568769	0.196243	0.0364938	SIPL	NM_018269	SIPL protein
220491_at	-4.88578	0.00375	0.977677	0.0606077	0.200107	0.0419975	HAMP	NM_021175	hepcidin antimicrobial peptide	xenobiotic metabolism; immune response
227462_at	-4.88409	0.00333	1.03624	0.0588746	0.212167	0.0420462		BE889628	601512649F1 NIH_MGC_71 Homo sapiens cDNA clone IMAGE:3914004 5', mRNA sequence.
225510_at	-4.87028	0.00262	1.0278	0.0632595	0.211034	0.0385896	MGC52117	BG033561	hypothetical protein MGC52117
224428_s_at	-4.85342	0.00357	1.0117	0.0554024	0.20845	0.0419267	CDCA7	AY029179	cell division cycle associated 7
235203_at	-4.84315	0.0053	0.963799	0.0631403	0.199002	0.0471701		AA398756	Homo sapiens, clone IMAGE:3866695, mRNA
210663_s_at	-4.84084	0.00383	0.984215	0.0563251	0.203315	0.0422038	KYNU	BC000879	kynureninase (L-kynurenine hydrolase)	GO:6569;tryptophan catabolism;not recorded
222400_s_at	-4.82497	0.00252	0.987121	0.0525724	0.204586	0.0353284	SIPL	BC001467	SIPL protein
221159_at	-4.80753	0.00554	0.98669	0.0570392	0.205238	0.0482732		NM_016414	gb:NM_016414.1 /DB_XREF=gi:10092634 /GEN=LOC51215 /FEA=FLmRNA /CNT=2 /TID=Hs.283773.0 /TIER=FL /STK=0 /UG=Hs.283773 /LL=51215 /DEF=Homo sapiens clone FLB1727 (LOC51215), mRNA. /PROD=clone FLB1727 /FL=gb:NM_016414.1 gb:AF113674.1
229103_at	-4.79677	0.0124	0.954958	0.0983141	0.199084	0.0658174		AA463626	Homo sapiens transcribed sequences
236205_at	-4.7912	0.00245	0.971538	0.0670088	0.202776	0.036474		AW300488	Human HepG2 partial cDNA, clone hmd5d04m5.
207871_s_at	-4.78742	0.00431	0.988212	0.0572208	0.206419	0.0444903	ST7	NM_018412	suppression of tumorigenicity 7
201363_s_at	-4.7837	0.00266	0.947504	0.0744224	0.198069	0.0382339	IVNS1ABP	AB020657	influenza virus NS1A binding protein	response to viruses; mRNA splicing; transcription from Pol III promoter
230286_at	-4.76457	0.00379	1.00296	0.0518417	0.210504	0.0424156		AV726540	Homo sapiens transcribed sequences
215559_at	-4.74635	0.00409	0.887826	0.0969125	0.187055	0.0444248	ABCC6	AI074459	ATP-binding cassette, sub-family C (CFTR/MRP), member 6	GO:9315;drug resistance;predicted/computed GO:6832;small molecule transport;predicted/computed
210567_s_at	-4.7389	0.0022	1.0018	0.0715073	0.2114	0.0358143	SKP2	BC001441	S-phase kinase-associated protein 2 (p45)	G1/S transition of mitotic cell cycle; cell proliferation; oncogenesis; regulation of cell cycle
225666_at	-4.73183	0.00267	0.979048	0.0514891	0.206907	0.0363543	FLJ14624	D80480	hypothetical protein FLJ14624
226710_at	-4.72014	0.00244	0.88533	0.0970141	0.187564	0.037236	na	AI199072	similar to C030006K11Rik protein
242375_x_at	-4.70945	0.00376	0.98237	0.05829	0.208596	0.0425888	PAH	AI796189	phenylalanine hydroxylase	GO:6559;phenylalanine catabolism;not recorded GO:8152;metabolism;inferred from electronic annotation GO:9072;aromatic amino acid family metabolism;inferred from electronic annotation GO:8652;amino acid biosynthesis;traceable author statement
211725_s_at	-4.7084	0.00343	0.96654	0.0647345	0.20528	0.041604		BC005884	gb:BC005884.1 /DB_XREF=gi:13543452 /FEA=FLmRNA /CNT=1 /TID=HsAffx.900738.942 /TIER=FL /STK=0 /DEF=Homo sapiens, clone MGC:4736, mRNA, complete cds. /PROD=Unknown (protein for MGC:4736) /FL=gb:BC005884.1
202771_at	-4.70154	0.00246	0.99659	0.100929	0.211971	0.0414998	KIAA0233	NM_014745	KIAA0233 gene product
224950_at	-4.67465	0.0421	0.853625	0.130854	0.182607	0.0960801	PTGFRN	BF476250	prostaglandin F2 receptor negative regulator	GO:17148;negative regulation of protein biosynthesis;inferred from sequence or structural similarity
243681_at	-4.67396	0.0082	0.983317	0.0722088	0.210382	0.0572117	SHANK2	AA464273	SH3 and multiple ankyrin repeat domains 2	intracellular signaling cascade
225962_at	-4.66965	0.00903	0.971217	0.0639237	0.207985	0.057687	NIN283	AI199541	nerve injury gene 283
231851_at	-4.6631	0.00483	0.99314	0.055657	0.212979	0.0467719	KIAA1579	AL359613	hypothetical protein FLJ10770
235202_x_at	-4.65885	0.00483	0.94864	0.0688214	0.203621	0.0465891	FLJ31051	BG498328	hypothetical protein FLJ31051
226319_s_at	-4.65444	0.00279	0.981417	0.0515991	0.210856	0.0375389	THOC4	AF047002	THO complex 4
224243_at	-4.64432	0.00257	1.09612	0.117043	0.236013	0.0474215	APOA5	AF202889	apolipoprotein A-V	lipid transport
226591_at	-4.63659	0.00271	1.06426	0.105735	0.229534	0.0463755		BG413612	Homo sapiens, clone IMAGE:5288750, mRNA
39549_at	-4.6311	0.00417	0.996789	0.0613677	0.215238	0.0454309		4919382_RC	Cluster Incl. AI743090:wg87a11.x1 Homo sapiens cDNA, 3 end /clone=IMAGE-2372060 /clone_end=3' /gb=AI743090 /gi=5111378 /ug=Hs.106705 /len=547	GO:7417;central nervous system development;predicted/computed
225083_at	-4.6181	0.0053	0.999232	0.0558279	0.216373	0.0486907	C6orf51	AL536986	chromosome 6 open reading frame 51
1553280_at	-4.61247	0.00368	1.06929	0.0940954	0.231826	0.0502351	FLJ32312	NM_144709	hypothetical protein FLJ32312
226296_s_at	-4.61211	0.00218	0.881336	0.0961499	0.191091	0.0352167	MRPS15; DC37; RPMS15; MPR-S15; FLJ11564	AK021626	Homo sapiens cDNA FLJ11564 fis, clone HEMBA1003220.	protein biosynthesis
219998_at	-4.59627	0.00892	0.992941	0.0671131	0.216032	0.0592471	HSPC159	NM_014181	HSPC159 protein
202661_at	-4.58561	0.0177	0.977116	0.0730513	0.213083	0.0747307		AI963873	Homo sapiens TIPR mRNA for inositol 1,4,5-trisphosphate receptor type 2, complete cds.
224299_x_at	-4.57569	0.00304	0.944164	0.098124	0.206343	0.0434322	FTCD	AF289023	formiminotransferase cyclodeaminase
229492_at	-4.56129	0.0126	1.04353	0.223499	0.22878	0.0776568		R85437	yq26c05.s1 Soares fetal liver spleen 1NFLS Homo sapiens cDNA clone IMAGE:274928 3', mRNA sequence.
231980_at	-4.5557	0.0448	1.02162	0.160137	0.224251	0.118802	MGC20785	AL120332	hypothetical protein MGC20785
201755_at	-4.54876	0.011	0.994588	0.0559044	0.21865	0.062828	MCM5	NM_006739	MCM5 minichromosome maintenance deficient 5, cell division cycle 46 (S. cerevisiae)	DNA replication; DNA replication initiation; regulation of transcription, DNA-dependent; regulation of cell cycle
205040_at	-4.54658	0.00251	0.974837	0.0623639	0.214411	0.0373319	ORM1	NM_000607	orosomucoid 1	transport; acute-phase response; inflammatory response
238956_at	-4.5458	0.00353	0.968609	0.0678621	0.213078	0.0431294		AA502384	ne27f11.s1 NCI_CGAP_Co3 Homo sapiens cDNA clone IMAGE:898605 3', mRNA sequence.
241547_at	-4.53417	0.00215	1.04507	0.071097	0.230488	0.0342687		H57166	Homo sapiens transcribed sequence with weak similarity to protein ref:NP_062553.1 (H.sapiens) hypothetical protein FLJ11267 [Homo sapiens]
202052_s_at	-4.50243	0.0154	1.01069	0.0513639	0.224477	0.0720273	RAI14	NM_015577	retinoic acid induced 14
214347_s_at	-4.48871	0.00304	0.953799	0.062469	0.212489	0.0400379	DDC	AW772056	dopa decarboxylase (aromatic L-amino acid decarboxylase)	GO:42423;catecholamine biosynthesis;inferred from electronic annotation GO:6520;amino acid metabolism;inferred from electronic annotation
212775_at	-4.48124	0.00255	0.987574	0.0683775	0.22038	0.0391715	KIAA0657	AI978623	KIAA0657 protein
204142_at	-4.47834	0.00262	1.01779	0.0837483	0.227269	0.0425264	HSRTSBETA	NM_017512	rTS beta protein
215947_s_at	-4.45993	0.00314	1.01346	0.0502234	0.227236	0.0408591	OAZ1	AF090094	ornithine decarboxylase antizyme 1	GO:6596;polyamine biosynthesis;traceable author statement
1565162_s_at	-4.438	0.00337	1.00574	0.0550881	0.226621	0.0424446	MGST1	D16947	microsomal glutathione S-transferase 1
223349_s_at	-4.41854	0.00457	0.984835	0.0535373	0.222887	0.0462786	BOK	BE614255	BCL2-related ovarian killer	GO:6917;induction of apoptosis;experimental evidence
239814_at	-4.41686	0.0414	1.02297	0.0801678	0.231605	0.111584	na	AI459203	LOC340349
209413_at	-4.40466	0.00231	0.971042	0.0596959	0.220458	0.0358244	B4GALT2	BC002431	UDP-Gal:betaGlcNAc beta 1,4- galactosyltransferase, polypeptide 2
227708_at	-4.39019	0.00215	0.942649	0.101546	0.214717	0.0337631	EEF1A1	AW469790	eukaryotic translation elongation factor 1 alpha 1	GO:6445;regulation of translation;predicted/computed GO:7048;oncogenesis;experimental evidence GO:8360;regulation of cell shape;predicted/computed GO:6414;translational elongation;predicted/computed
214465_at	-4.37021	0.00296	0.969356	0.0632616	0.22181	0.0407645	ORM2	NM_000608	orosomucoid 2	transport; acute-phase response
222725_s_at	-4.36282	0.0286	0.990256	0.0757342	0.226976	0.0922089	PALMD	AI082747	palmdelphin
219959_at	-4.35188	0.00243	1.06637	0.0929796	0.245037	0.0442539	HMCS	NM_017947	molybdenum cofactor sulfurase
206292_s_at	-4.3453	0.00281	1.01194	0.06529	0.232881	0.0417808	SULT2A1	NM_003167	sulfotransferase family, cytosolic, 2A, dehydroepiandrosterone (DHEA) -preferring, member 1	steroid metabolism; digestion; bile acid catabolism
203372_s_at	-4.34101	0.00833	0.89902	0.103435	0.207099	0.057656	SOCS2	AB004903	suppressor of cytokine signaling 2	intracellular signaling cascade; regulation of cell growth
201125_s_at	-4.29615	0.00618	0.946815	0.0620862	0.220387	0.051037	ITGB5	NM_002213	integrin, beta 5	integrin-mediated signaling pathway; cell-matrix adhesion; development
209711_at	-4.2958	0.00245	1.00614	0.0701829	0.234215	0.0398906	SLC35D1	N80922	solute carrier family 35 (UDP-glucuronic acid/UDP-N-acetylgalactosamine dual transporter), member D1	GO:30206;chondroitin sulfate biosynthesis;non-traceable author statement GO:15789;UDP-N-acetylgalactosamine transport;non-traceable author statement GO:6810;transport;inferred from electronic annotation
240027_at	-4.29385	0.00491	0.969983	0.0887167	0.225901	0.0516264	LIN7A	BF062244	lin-7 homolog A (C. elegans)	GO:6461;protein complex assembly;traceable author statement GO:6887;exocytosis;traceable author statement GO:7242;intracellular signaling cascade;inferred from electronic annotation
232197_x_at	-4.29053	0.00289	0.931052	0.0753267	0.217002	0.0410626	ARSB	AW168942	arylsulfatase B	GO:8152;metabolism;inferred from electronic annotation GO:7041;lysosomal transport;traceable author statement GO:30203;glycosaminoglycan metabolism;inferred from electronic annotation
208510_s_at	-4.28247	0.00467	0.996174	0.0954521	0.232616	0.0527824	PPARG	NM_015869	peroxisome proliferative activated receptor, gamma	response to nutrients; lipid metabolism; energy pathways; signal transduction; regulation of transcription from Pol II promoter
218459_at	-4.2819	0.00225	1.01675	0.0760065	0.237453	0.0393587	TOR3A	NM_022371	torsin family 3, member A
220137_at	-4.27441	0.00776	0.999029	0.0813282	0.233723	0.0598398	FLJ20674	NM_019086	hypothetical protein FLJ20674
204019_s_at	-4.27123	0.00462	0.96547	0.0718296	0.22604	0.048674	SH3YL1	NM_015677	likely ortholog of mouse Sh3 domain YSC-like 1
204973_at	-4.26714	0.00372	0.909543	0.0987562	0.213151	0.04617	GJB1	NM_000166	gap junction protein, beta 1, 32kDa (connexin 32, Charcot-Marie-Tooth neuropathy, X-linked)	transport; neurogenesis; cell-cell signaling
205345_at	-4.26258	0.00228	0.956993	0.104812	0.22451	0.0406688	BARD1	NM_000465	BRCA1 associated RING domain 1
208744_x_at	-4.25932	0.00395	0.999826	0.0605867	0.234738	0.0461883	HSPH1	BG403660	heat shock 105kDa/110kDa protein 1
201502_s_at	-4.25278	0.00223	1.03231	0.0550532	0.242738	0.036487	NFKBIA	AI078167	nuclear factor of kappa light polypeptide gene enhancer in B-cells inhibitor, alpha	GO:9618;response to pathogenic bacteria;traceable author statement GO:6915;apoptosis;traceable author statement GO:7253;cytoplasmic sequestering of NF-kappaB;non-traceable author statement
225655_at	-4.25259	0.00217	0.962355	0.0603173	0.226299	0.0348043	UHRF1	AK025578	ubiquitin-like, containing PHD and RING finger domains, 1	cell proliferation; regulation of transcription from Pol II promoter
229736_at	-4.25156	0.00536	0.992673	0.0948182	0.233484	0.0547723	MGC30208	AW027686	hypothetical protein MGC30208
209712_at	-4.23988	0.00291	1.05895	0.0687748	0.24976	0.0447408	SLC35D1	AI769637	solute carrier family 35 (UDP-glucuronic acid/UDP-N-acetylgalactosamine dual transporter), member D1	GO:30206;chondroitin sulfate biosynthesis;non-traceable author statement GO:15789;UDP-N-acetylgalactosamine transport;non-traceable author statement GO:6810;transport;inferred from electronic annotation
223732_at	-4.23735	0.0494	1.08344	0.173843	0.255689	0.132943	SLC23A1	AF170911	solute carrier family 23 (nucleobase transporters), member 1	sodium ion transport; L-ascorbic acid metabolism; molecular hydrogen transport
224579_at	-4.22699	0.0047	1.01934	0.0511927	0.24115	0.0486041	SLC38A1	BF247552	solute carrier family 38, member 1	GO:6865;amino acid transport;inferred from electronic annotation
208433_s_at	-4.22653	0.00439	0.953431	0.0726905	0.225583	0.0477208	LRP8	NM_017522	low density lipoprotein receptor-related protein 8, apolipoprotein e receptor	lipid metabolism; signal transduction
209262_s_at	-4.22203	0.00232	1.0123	0.051775	0.239767	0.0366408	NR2F6	BC002669	nuclear receptor subfamily 2, group F, member 6	regulation of transcription, DNA-dependent; signal transduction
224832_at	-4.21449	0.00415	0.961165	0.0577181	0.228062	0.0452203	DUSP16	AB051487	dual specificity phosphatase 16
205536_at	-4.20514	0.0127	1.04789	0.0905699	0.249193	0.0743238	VAV2	NM_003371	vav 2 oncogene	intracellular signaling cascade
202580_x_at	-4.19806	0.0026	1.00585	0.06843	0.2396	0.0412443	FOXM1	NM_021953	forkhead box M1	regulation of transcription, DNA-dependent; response to oxidative stress; transcription from Pol II promoter
214308_s_at	-4.18623	0.00379	0.987345	0.0591493	0.235855	0.0452009	HGD	AI478172	homogentisate 1,2-dioxygenase (homogentisate oxidase)
204949_at	-4.18546	0.00233	1.01304	0.0665052	0.242037	0.0392426	ICAM3	NM_002162	intercellular adhesion molecule 3	cell-cell adhesion
203269_at	-4.18491	0.00217	1.02583	0.0621425	0.245127	0.0366103	NSMAF	NM_003580	neutral sphingomyelinase (N-SMase) activation associated factor	ceramide metabolism; signal transduction
208940_at	-4.18037	0.00278	1.00557	0.0567172	0.240546	0.0408006	SPS	AI885670	selenophosphate synthetase	GO:6464;protein modification;traceable author statement
201302_at	-4.17421	0.0022	1.01703	0.0630108	0.243647	0.0373812	ANXA4	NM_001153	annexin A4
212157_at	-4.1699	0.00416	0.989611	0.0588817	0.237323	0.0467572	SDC2	BE048514	syndecan 2 (heparan sulfate proteoglycan 1, cell surface-associated, fibroglycan)
211783_s_at	-4.16373	0.00223	0.997631	0.0589716	0.2396	0.0365543	MTA1	BC006177	metastasis associated 1	GO:6355;regulation of transcription, DNA-dependent;inferred from electronic annotation GO:7165;signal transduction;traceable author statement
226610_at	-4.16262	0.00233	0.961228	0.0775175	0.230919	0.0392128	p30	AA722878	nuclear protein p30
223320_s_at	-4.1626	0.00225	1.00117	0.0544531	0.240514	0.0360608	ABCB10	AF277184	ATP-binding cassette, sub-family B (MDR/TAP), member 10	GO:6810;transport;non-traceable author statement
205771_s_at	-4.16137	0.00218	0.984734	0.0597551	0.236637	0.0357971	AKAP7; AKAP18	AL137063	match: proteins: Sw:O55074 Sw:O43687; Human DNA sequence from clone RP1-104L14 on chromosome 6 Contains part of the AKAP7 (A kinase (PRKA) anchor protein 7) gene, ESTs, STSs and GSSs, complete sequence.	ion transport
209124_at	-4.15549	0.00217	1.01674	0.0556304	0.244674	0.035555	MYD88	U70451	myeloid differentiation primary response gene (88)	cell surface receptor linked signal transduction
201932_at	-4.1432	0.00613	0.921628	0.0972933	0.222444	0.0542891	MUF1	NM_006369	MUF1 protein
222629_at	-4.14231	0.018	0.93485	0.0921443	0.225683	0.075807	REV1L	N51427	REV1-like (yeast)	GO:6281;DNA repair;inferred from electronic annotation
241935_at	-4.11388	0.0144	1.03908	0.0604102	0.25258	0.0745563	APXL2	AL138455	apical protein 2
201906_s_at	-4.11012	0.00623	0.95697	0.0636762	0.232833	0.0526542	C3orf8	NM_005808	chromosome 3 open reading frame 8	biological_process unknown
201887_at	-4.10484	0.00266	0.991168	0.0566683	0.241463	0.0398603	IL13RA1	NM_001560	interleukin 13 receptor, alpha 1	cell surface receptor linked signal transduction
215719_x_at	-4.1028	0.0022	1.01192	0.0672278	0.246641	0.0381395	TNFRSF6	X83493	tumor necrosis factor receptor superfamily, member 6	anti-apoptosis; induction of apoptosis; immune response; protein complex assembly; signal transduction
238194_at	-4.09731	0.00596	0.992657	0.0568466	0.24227	0.0527083	na	AI591038	LOC347375
203798_s_at	-4.09553	0.00215	0.990112	0.0708264	0.241754	0.0347594	VSNL1	NM_003385	visinin-like 1
213294_at	-4.0913	0.00389	0.996679	0.0536715	0.24361	0.045538	FLJ38348	AV755522	hypothetical protein FLJ38348
212315_s_at	-4.08864	0.0133	0.974408	0.0830353	0.238321	0.0706304	NUP210	AA502912	nucleoporin 210
225133_at	-4.08367	0.00217	0.983794	0.0553176	0.240909	0.0351399	KLF3	AA130132	Kruppel-like factor 3 (basic)	GO:6355;regulation of transcription, DNA-dependent;inferred from electronic annotation GO:7275;development;traceable author statement GO:122;negative regulation of transcription from Pol II promoter;not recorded
223702_x_at	-4.0784	0.00702	0.994975	0.0617865	0.243962	0.056477	FTCD	AF169017	formiminotransferase cyclodeaminase
213355_at	-4.07777	0.00393	0.95693	0.084326	0.23467	0.0483543	ST3GALVI	AI989567	alpha2,3-sialyltransferase	GO:6486;protein amino acid glycosylation;inferred from electronic annotation GO:9249;protein-lipoylation;traceable author statement GO:6040;amino sugar metabolism;traceable author statement GO:6664;glycolipid metabolism;traceable author statement
202982_s_at	-4.0764	0.00226	1.00333	0.0502058	0.246131	0.0359991	ZAP128	NM_006821	peroxisomal long-chain acyl-coA thioesterase	acyl-CoA metabolism
231037_at	-4.06932	0.00215	1.02842	0.0971838	0.252725	0.0377678		AA004300	Homo sapiens transcribed sequences
218741_at	-4.06528	0.00345	0.937966	0.119902	0.230726	0.0485315	C22orf18	NM_024053	chromosome 22 open reading frame 18
209577_at	-4.06417	0.00246	0.983219	0.0607251	0.241924	0.0388503	PCYT2	BC000351	phosphate cytidylyltransferase 2, ethanolamine	phospholipid biosynthesis
223313_s_at	-4.06164	0.00378	0.991522	0.0514633	0.244119	0.0447043	MAGED4	BC001207	melanoma antigen, family D, 4
234973_at	-4.05977	0.00215	1.0666	0.0844557	0.262724	0.0373214	SLC38A5	BG325630	solute carrier family 38, member 5
225285_at	-4.05782	0.00396	1.01106	0.0501618	0.249164	0.0460025	BCAT1	AK025615	branched chain aminotransferase 1, cytosolic	GO:8152;metabolism;inferred from electronic annotation GO:82;G1/S transition of mitotic cell cycle;traceable author statement GO:8283;cell proliferation;traceable author statement GO:9082;branched chain family amino acid biosynthesis;traceable author statement
228280_at	-4.054	0.00239	0.954556	0.0603333	0.23546	0.037556	MGC14289	AI188445	similar to RIKEN cDNA 1200014N16 gene
209153_s_at	-4.05082	0.00264	0.9089	0.081468	0.224375	0.0405873	TCF3	M31523	transcription factor 3 (E2A immunoglobulin enhancer binding factors E12/E47)	cell growth and/or maintenance; regulation of transcription, DNA-dependent
221437_s_at	-4.04626	0.00248	0.94867	0.0678488	0.234456	0.0390983	MRPS15	NM_031280	mitochondrial ribosomal protein S15	protein biosynthesis
239647_at	-4.0444	0.00238	0.98501	0.0572432	0.243549	0.0379222	CHST13	AA677272	carbohydrate (chondroitin 4) sulfotransferase 13
1555167_s_at	-4.03836	0.0121	0.962705	0.0820309	0.23839	0.06798	PBEF	BC020691	pre-B-cell colony-enhancing factor	positive regulation of cell proliferation; signal transduction; cell-cell signaling
213397_x_at	-4.03835	0.004	1.01655	0.0578001	0.251724	0.0475956	RNASE4	AI761728	ribonuclease, RNase A family, 4	GO:6379;mRNA cleavage;non-traceable author statement
225520_at	-4.02274	0.00268	0.987022	0.053547	0.24536	0.0396861		AL133260	gb:AL133260 /DB_XREF=gi:8439041 /FEA=mRNA /CNT=90 /TID=Hs.44155.0 /TIER=Stack /STK=41 /UG=Hs.44155 /LL=25902 /UG_GENE=DKFZP586G1517 /UG_TITLE=DKFZP586G1517 protein /DEF=Human DNA sequence from clone RP1-292B18 on chromosome 6q24.3-25.3. Contains a 60S ribosomal protein L32 (RPL32) pseudogene, the 3 end of the gene for a novel protein similar to NADP+ dependent methylenetetrahydrofolate dehydrogen…
227682_at	-4.01615	0.00215	1.00214	0.0704121	0.249528	0.0353853		BE645154	Homo sapiens transcribed sequence with weak similarity to protein pir:A45973 (H.sapiens) A45973 trichohyalin - human
229167_at	-4.01613	0.0101	0.952735	0.0767909	0.237227	0.0632336		AI129941	Homo sapiens transcribed sequences
227377_at	-4.01108	0.00254	1.00145	0.0739587	0.249671	0.0422465	LOC201194	AK022784	hypothetical protein LOC201194
212428_at	-4.01067	0.00581	0.960139	0.0576906	0.239396	0.0513167	KIAA0368	AW001101	KIAA0368 protein
1557100_s_at	-4.01053	0.00624	0.952822	0.124756	0.23758	0.0587833	HECTD1	AL038005	HECT domain containing 1	GO:6512;ubiquitin cycle;inferred from electronic annotation
232737_s_at	-4.00543	0.00338	0.996439	0.066246	0.248772	0.0456324		AL157377	gb:AL157377 /DB_XREF=gi:9187186 /FEA=DNA /CNT=7 /TID=Hs.326557.0 /TIER=ConsEnd /STK=2 /UG=Hs.326557 /LL=79541 /UG_GENE=OR2A4 /UG_TITLE=olfactory receptor, family 2, subfamily A, member 4 /DEF=Human DNA sequence from clone RP3-334I18 on chromosome 6 Contains part of the ENPP3 (ectonucleotide pyrophosphatasephosphodiesterase 3) gene, a ribosomal protein L15 pseudogene, ESTs, STSs and GSSs
203819_s_at	-4.0031	0.00273	0.995795	0.0589698	0.248756	0.0412342	IMP-3	AU160004	IGF-II mRNA-binding protein 3	GO:6412;protein biosynthesis;traceable author statement GO:7345;embryogenesis and morphogenesis;traceable author statement GO:6396;RNA processing;traceable author statement
203418_at	-3.99995	0.00215	1.00838	0.0633365	0.252098	0.0339157	CCNA2	NM_001237	cyclin A2	mitotic G2 checkpoint; regulation of CDK activity; mitosis; cytokinesis
205576_at	-3.9947	0.00248	1.03623	0.0771542	0.259402	0.0434209	SERPIND1	NM_000185	serine (or cysteine) proteinase inhibitor, clade D (heparin cofactor), member 1	chemotaxis; blood coagulation
205972_at	-3.99011	0.00491	0.915339	0.182914	0.229402	0.0502598	SLC38A3	NM_006841	solute carrier family 38, member 3	acidic amino acid transport
226299_at	-3.98957	0.0101	0.981556	0.0635024	0.246031	0.0634532	pknbeta	NM_013355	protein kinase PKNbeta	protein amino acid phosphorylation; signal transduction
201301_s_at	-3.98923	0.00217	1.00432	0.0566842	0.251757	0.0363224	ANXA4	BC000182	annexin A4
205221_at	-3.98736	0.0035	1.00069	0.0518681	0.250965	0.0442232	HGD	NM_000187	homogentisate 1,2-dioxygenase (homogentisate oxidase)
225661_at	-3.97667	0.00429	1.10058	0.0992797	0.276759	0.057849	LOC284829	AA811138	hypothetical protein LOC284829
212680_x_at	-3.9713	0.00475	0.97766	0.0700704	0.246181	0.0507244	PPP1R14B	BE305165	protein phosphatase 1, regulatory (inhibitor) subunit 14B
219062_s_at	-3.96642	0.00233	0.987836	0.0514853	0.24905	0.036931	ZCCHC2	NM_017742	zinc finger, CCHC domain containing 2
228033_at	-3.96636	0.00215	0.988358	0.0642453	0.249185	0.035416	LOC144455	AI341146	hypothetical protein BC016658
208713_at	-3.96569	0.00215	1.0949	0.10114	0.276094	0.0350755	E1B-AP5	BF724216	E1B-55kDa-associated protein 5	GO:6913;nucleocytoplasmic transport;predicted/computed GO:9615;response to viruses;predicted/computed GO:6396;RNA processing;predicted/computed
201286_at	-3.96142	0.00217	1.05446	0.0652046	0.266182	0.0380489	SDC1; CD138; SYND1	Z48199	H.sapiens syndecan-1 gene (exons 2-5).
235005_at	-3.95689	0.00276	1.0075	0.0625319	0.254619	0.0426325		AA192361	Homo sapiens transcribed sequence with moderate similarity to protein ref:NP_060312.1 (H.sapiens) hypothetical protein FLJ20489 [Homo sapiens]
224244_s_at	-3.95526	0.00223	0.997761	0.0493581	0.252262	0.0356474	APOA5	AF202890	apolipoprotein A-V	lipid transport
200789_at	-3.95453	0.00215	0.961651	0.109151	0.243177	0.0336481	ECH1	NM_001398	enoyl Coenzyme A hydratase 1, peroxisomal	fatty acid beta-oxidation; fatty acid metabolism; energy pathways
215794_x_at	-3.9545	0.00215	0.98271	0.0651446	0.248504	0.0349557	GLUD2; GLUDP1	AC006144	match to P49448 (PID:g1352260); H_DJ0296G17.1; Homo sapiens PAC clone RP1-296G17 from Xq23, complete sequence.	glutamate catabolism; amino acid metabolism
210751_s_at	-3.9406	0.00215	0.967546	0.0675119	0.245533	0.0353703	RGN	D31815	regucalcin (senescence marker protein-30)
226555_at	-3.94059	0.0192	0.999008	0.0574923	0.253517	0.0802963		BG026789	602294256F1 NIH_MGC_86 Homo sapiens cDNA clone IMAGE:4388988 5', mRNA sequence.
209417_s_at	-3.93648	0.00482	0.988026	0.0769359	0.250992	0.0524523	IFI35	BC001356	interferon-induced protein 35	immune response
221605_s_at	-3.93131	0.00216	1.01901	0.0540479	0.259204	0.034977	PIPOX	AF136970	pipecolic acid oxidase	tetrahydrofolate metabolism
212158_at	-3.93014	0.00217	0.969234	0.0665314	0.246616	0.0368821	SDC2	AL577322	syndecan 2 (heparan sulfate proteoglycan 1, cell surface-associated, fibroglycan)
204780_s_at	-3.92133	0.00227	1.00707	0.0517202	0.256818	0.0370825	TNFRSF6	AA164751	tumor necrosis factor receptor superfamily, member 6	GO:7165;signal transduction;traceable author statement GO:6916;anti-apoptosis;traceable author statement GO:6461;protein complex assembly;traceable author statement GO:6955;immune response;inferred from electronic annotation GO:6917;induction of apoptosis;traceable author statement
203092_at	-3.90619	0.0162	0.967735	0.0809761	0.247744	0.0756793	TIMM44	AF026030	translocase of inner mitochondrial membrane 44 homolog (yeast)	mitochondrial translocation; protein targeting
206340_at	-3.90601	0.00227	0.989578	0.0651376	0.253347	0.0388271	NR1H4	NM_005123	nuclear receptor subfamily 1, group H, member 4	regulation of transcription, DNA-dependent
213293_s_at	-3.90593	0.00598	0.960847	0.0644533	0.245997	0.0531609	TRIM22	AA083478	tripartite motif-containing 22
235142_at	-3.90471	0.00438	1.05615	0.0722356	0.27048	0.0533389		AW006067	wz92a02.x1 NCI_CGAP_Brn25 Homo sapiens cDNA clone IMAGE:2566250 3', mRNA sequence.
204228_at	-3.90092	0.00215	0.923503	0.0799947	0.23674	0.0350448	PPIH	NM_006347	peptidyl prolyl isomerase H (cyclophilin H)	snRNP protein-nucleus import; protein folding; protein complex assembly
227792_at	-3.89742	0.00278	0.930506	0.0701682	0.238749	0.0415214		AA490685	Homo sapiens cDNA: FLJ22994 fis, clone KAT11918.
200752_s_at	-3.89664	0.00268	1.02045	0.0758338	0.26188	0.0446604	CAPN1	NM_005186	calpain 1, (mu/I) large subunit	positive regulation of cell proliferation; proteolysis and peptidolysis
202337_at	-3.89534	0.00231	1.00603	0.0506701	0.258266	0.0374586	PMF1	NM_007221	polyamine-modulated factor 1	transcription from Pol II promoter
212659_s_at	-3.89013	0.011	1.03876	0.0703086	0.267025	0.0699358	IL1RN	AW083357	interleukin 1 receptor antagonist	GO:6954;inflammatory response;not recorded
218180_s_at	-3.88753	0.00227	1.05336	0.0706314	0.270959	0.0416139	EPS8L2	NM_022772	EPS8-like 2
242414_at	-3.88747	0.00268	1.02692	0.0544441	0.264163	0.0416548	SPN	AW960707	sialophorin (gpL115, leukosialin, CD43)	GO:7165;signal transduction;traceable author statement GO:6968;cellular defense response;traceable author statement GO:7162;negative regulation of cell adhesion;traceable author statement GO:6935;chemotaxis;traceable author statement GO:7163;establishment and/or maintenance of cell polarity;traceable author statement
218494_s_at	-3.88316	0.00217	1.00632	0.0547656	0.25915	0.0357951	SLC2A4RG	NM_020062	SLC2A4 regulator	regulation of transcription, DNA-dependent
204908_s_at	-3.87945	0.00217	0.960251	0.0704438	0.247523	0.0375627	BCL3	NM_005178	B-cell CLL/lymphoma 3	cytoplasmic sequestering of NF-kappaB; cell growth and/or maintenance; regulation of transcription, DNA-dependent; regulation of cell cycle
242957_at	-3.87845	0.00512	1.00368	0.064709	0.258783	0.0527365	FLJ32009	AI862096	hypothetical protein FLJ32009
225342_at	-3.87816	0.00242	1.00302	0.0498767	0.258633	0.0381609	AK3	AK026966	adenylate kinase 3	GO:6139;nucleobase, nucleoside, nucleotide and nucleic acid metabolism;not recorded
207421_at	-3.87503	0.0035	1.04412	0.0960766	0.269449	0.052383	CA5A	NM_001739	carbonic anhydrase VA, mitochondrial	one-carbon compound metabolism
201490_s_at	-3.87336	0.00215	1.01346	0.0860974	0.261648	0.0388753	PPIF	NM_005729	peptidylprolyl isomerase F (cyclophilin F)	protein folding
203881_s_at	-3.86866	0.00217	1.00252	0.0509787	0.25914	0.0346137	DMD	NM_004010	dystrophin (muscular dystrophy, Duchenne and Becker types)	muscle development; muscle contraction
211417_x_at	-3.86849	0.00377	1.00875	0.0753489	0.26076	0.0496122	GGT1	L20493	gamma-glutamyltransferase 1	amino acid metabolism
201305_x_at	-3.86586	0.00393	1.0431	0.0582469	0.269824	0.0491742		AV712577	AV712577 DCA Homo sapiens cDNA clone DCAAUH03 5', mRNA sequence.
219126_at	-3.86501	0.0055	1.00195	0.0509561	0.259236	0.0519878	PHF10	NM_018288	PHD finger protein 10
220383_at	-3.86474	0.00301	1.03816	0.0675313	0.268624	0.0461548	ABCG5	NM_022436	ATP-binding cassette, sub-family G (WHITE), member 5 (sterolin 1)	transport; cholesterol absorption
216252_x_at	-3.86354	0.00342	1.01933	0.0622647	0.263833	0.0466698	TNFRSF6	Z70519	tumor necrosis factor receptor superfamily, member 6	anti-apoptosis; induction of apoptosis; immune response; protein complex assembly; signal transduction
201930_at	-3.86107	0.00217	1.00332	0.0623531	0.259856	0.0367915	MCM6	NM_005915	MCM6 minichromosome maintenance deficient 6 (MIS5 homolog, S. pombe) (S. cerevisiae)	cell cycle; DNA replication; DNA replication initiation; regulation of transcription, DNA-dependent
206410_at	-3.85618	0.00694	0.997646	0.0525503	0.258714	0.0562189	NR0B2	NM_021969	nuclear receptor subfamily 0, group B, member 2	cholesterol metabolism; regulation of transcription, DNA-dependent; negative regulation of transcription from Pol II promoter
242919_at	-3.85558	0.00275	1.0128	0.102557	0.262684	0.048046	LOC114977	AV683221	hypothetical protein BC014148
208939_at	-3.85462	0.00252	1.01579	0.0525249	0.263525	0.0398662	SPS	AV682679	selenophosphate synthetase	GO:6464;protein modification;traceable author statement
212543_at	-3.8529	0.00215	1.05626	0.0783829	0.274148	0.0378295	AIM1	U83115	absent in melanoma 1	biological_process unknown; heterophilic cell adhesion
226649_at	-3.84578	0.00215	0.99975	0.0525939	0.25996	0.034471	PANK1	AI373299	pantothenate kinase 1	GO:15937;coenzyme A biosynthesis;inferred from electronic annotation
210199_at	-3.83729	0.00248	1.00178	0.0876331	0.261066	0.0441996	CRYAA	U66584	crystallin, alpha A	vision; protein folding
218756_s_at	-3.83234	0.00217	0.995541	0.0697698	0.259773	0.0384349	MGC4172	NM_024308	hypothetical protein MGC4172	metabolism
238531_x_at	-3.82927	0.00316	1.13753	0.156608	0.297062	0.0583284	na	AI912965	similar to seven transmembrane helix receptor
228287_at	-3.82322	0.00537	0.977322	0.0586276	0.255628	0.0517309	ING5	BG054893	inhibitor of growth family, member 5	GO:6355;regulation of transcription, DNA-dependent;inferred from electronic annotation
229001_at	-3.81131	0.00346	0.964995	0.0684209	0.253192	0.0459865	LOC90673	BE259127	hypothetical protein LOC90673
226490_at	-3.81014	0.00242	1.01465	0.0508358	0.266303	0.0389008	KIAA1357	AA503387	KIAA1357 protein
1558686_at	-3.8039	0.00315	0.986742	0.0606436	0.259403	0.0443076		BM983749	Homo sapiens full length insert cDNA YP99D02
200896_x_at	-3.80073	0.00246	0.954089	0.0668469	0.251028	0.0400074	HDGF	NM_004494	hepatoma-derived growth factor (high-mobility group protein 1-like)	cell proliferation; signal transduction
206386_at	-3.80037	0.00226	1.0086	0.0632291	0.265394	0.0394585	SERPINA7	NM_000354	serine (or cysteine) proteinase inhibitor, clade A (alpha-1 antiproteinase, antitrypsin), member 7
212651_at	-3.80023	0.00221	1.00745	0.05353	0.265101	0.0371724	RHOBTB1	AB018283	Rho-related BTB domain containing 1	small GTPase mediated signal transduction
230206_at	-3.79273	0.0143	0.98961	0.0693306	0.260923	0.0734813		AI692645	Homo sapiens transcribed sequences
221750_at	-3.79259	0.00314	0.994448	0.0549271	0.262208	0.0436553	HMGCS1	BG035985	3-hydroxy-3-methylglutaryl-Coenzyme A synthase 1 (soluble)	GO:6629;lipid metabolism;not recorded GO:6084;acetyl-CoA metabolism;inferred from electronic annotation GO:6695;cholesterol biosynthesis;inferred from electronic annotation
203150_at	-3.79245	0.0027	1.05015	0.0933941	0.276906	0.0485002	RAB9P40	NM_005833	Rab9 effector p40	receptor mediated endocytosis; nonselective vesicle docking
224859_at	-3.79179	0.00223	0.942824	0.14865	0.248649	0.0366949	B7H3	AL360136	B7 homolog 3	immune response; cell proliferation
205822_s_at	-3.79172	0.00362	0.913178	0.112057	0.240835	0.0487046	HMGCS1	NM_002130	3-hydroxy-3-methylglutaryl-Coenzyme A synthase 1 (soluble)	GO:6629;lipid metabolism;not recorded GO:6084;acetyl-CoA metabolism;inferred from electronic annotation GO:6695;cholesterol biosynthesis;inferred from electronic annotation
220643_s_at	-3.78816	0.00369	0.982241	0.0514421	0.259292	0.0451185	FAIM	NM_018147	Fas apoptotic inhibitory molecule
227126_at	-3.78784	0.00561	1.04966	0.0691969	0.277114	0.0573953		AI857788	Homo sapiens transcribed sequences
204348_s_at	-3.78509	0.00382	0.996631	0.0501147	0.263304	0.0459967	AK3	NM_013410	adenylate kinase 3	nucleobase, nucleoside, nucleotide and nucleic acid metabolism
227923_at	-3.78411	0.00229	0.96901	0.0640017	0.256073	0.0387396	SHANK3	BF439330	SH3 and multiple ankyrin repeat domains 3
208608_s_at	-3.78172	0.00409	1.0621	0.0734601	0.280851	0.0531679	SNTB1	NM_021021	syntrophin, beta 1 (dystrophin-associated protein A1, 59kDa, basic component 1)	intracellular signaling cascade
204238_s_at	-3.77955	0.00564	0.983884	0.0507984	0.260317	0.0519659	RCL	NM_006443	putative c-Myc-responsive	cell proliferation
222664_at	-3.77835	0.00383	1.01766	0.0578894	0.269341	0.0481098	MGC2628	AI808448	hypothetical protein MGC2628	GO:6813;potassium ion transport;inferred from electronic annotation
209488_s_at	-3.77736	0.0022	0.985747	0.0579339	0.260962	0.0372942	RBPMS	D84109	RNA binding protein with multiple splicing	RNA processing
228765_at	-3.77665	0.00459	0.990992	0.0724095	0.2624	0.051982		BG032651	Homo sapiens, Similar to general transcription factor II, i, clone IMAGE:6021750, mRNA
1558750_a_at	-3.775	0.0144	1.05232	0.0798717	0.27876	0.079039		BG109249	Homo sapiens cDNA FLJ37777 fis, clone BRHIP2026274.
225140_at	-3.7739	0.00225	1.02056	0.0587139	0.270426	0.0390191	KLF3	BF438116	Kruppel-like factor 3 (basic)	GO:6355;regulation of transcription, DNA-dependent;inferred from electronic annotation GO:7275;development;traceable author statement GO:122;negative regulation of transcription from Pol II promoter;not recorded
214835_s_at	-3.76924	0.0027	1.00209	0.0490411	0.265861	0.0405629	SUCLG2	AF131748	succinate-CoA ligase, GDP-forming, beta subunit
205075_at	-3.76766	0.00215	1.0154	0.0517577	0.269505	0.0342763	SERPINF2	NM_000934	serine (or cysteine) proteinase inhibitor, clade F (alpha-2 antiplasmin, pigment epithelium derived factor), member 2
226993_at	-3.7661	0.00231	0.982513	0.0508249	0.260884	0.0372489		AA973551	Homo sapiens transcribed sequences
201834_at	-3.75946	0.00217	0.991003	0.0660967	0.263602	0.0371676	PRKAB1	BC001007	protein kinase, AMP-activated, beta 1 non-catalytic subunit	signal transduction; fatty acid biosynthesis
217542_at	-3.75418	0.00599	1.01922	0.0771076	0.271491	0.0583269	MGC5370	BE930512	hypothetical protein MGC5370
223158_s_at	-3.75011	0.00368	0.987591	0.0556809	0.26335	0.0460834	NEK6	BE616825	NIMA (never in mitosis gene a)-related kinase 6
209344_at	-3.74858	0.00215	1.06805	0.0900485	0.28492	0.0416259	TPM4	BC002827	tropomyosin 4	muscle development
207836_s_at	-3.74803	0.00478	0.959245	0.0804343	0.255933	0.0523946	RBPMS	NM_006867	RNA binding protein with multiple splicing	RNA processing
215136_s_at	-3.74663	0.00241	1.0216	0.0586653	0.272671	0.0407198	OIP2	AL050353	Opa-interacting protein 2	rRNA processing; biological_process unknown
225662_at	-3.7458	0.0164	1.00792	0.0603449	0.269079	0.0775745	ZAK	H28667	sterile alpha motif and leucine zipper containing kinase AZK
226632_at	-3.73855	0.0022	0.972989	0.0778527	0.260259	0.040042	CYGB	AL513673	cytoglobin	GO:15671;oxygen transport;non-traceable author statement GO:6810;transport;inferred from electronic annotation
213343_s_at	-3.72923	0.00236	1.01043	0.0524182	0.270948	0.03898	PP1665	AL041124	hypothetical protein PP1665
213647_at	-3.72899	0.00217	1.03244	0.0659084	0.276869	0.039063	DNA2L	D42046	DNA2 DNA replication helicase 2-like (yeast)
225030_at	-3.72866	0.00215	1.04646	0.0604745	0.280653	0.0361076	LOC91272	AA824341	hypothetical protein BC007436
219722_s_at	-3.72605	0.00215	0.984768	0.0735532	0.264293	0.035915	MGC4171	NM_024307	hypothetical protein MGC4171	glycerol metabolism
227212_s_at	-3.71106	0.00342	0.943828	0.0680006	0.254329	0.0454304	DKFZP727G051	BE544837	DKFZP727G051 protein	GO:6355;regulation of transcription, DNA-dependent;inferred from electronic annotation
200679_x_at	-3.71051	0.00229	0.949386	0.0860851	0.255864	0.0411952	HMGB1	BE311760	high-mobility group box 1	GO:6355;regulation of transcription, DNA-dependent;inferred from electronic annotation GO:6268;DNA unwinding;non-traceable author statement
205547_s_at	-3.70837	0.00234	0.962026	0.0571273	0.25942	0.0383354	TAGLN	NM_003186	transgelin	muscle development
212836_at	-3.70817	0.00453	1.03459	0.075982	0.279002	0.054474	POLD3	D26018	polymerase (DNA directed), delta 3	mismatch repair; DNA replication; DNA repair synthesis
224694_at	-3.70605	0.00381	0.973339	0.0675581	0.262635	0.0480981	TEM8	AF279145	tumor endothelial marker 8
226961_at	-3.70378	0.00288	1.04663	0.0875616	0.282584	0.0492152	LOC222171	AI347918	hypothetical protein LOC222171
220495_s_at	-3.70352	0.00635	0.994801	0.0541165	0.26861	0.055339	FLJ22625	NM_024715	hypothetical protein FLJ22625
212154_at	-3.70198	0.00225	1.06008	0.066457	0.286355	0.0417462	SDC2	AI380298	syndecan 2 (heparan sulfate proteoglycan 1, cell surface-associated, fibroglycan)
232553_at	-3.70072	0.00359	0.982554	0.070143	0.265504	0.0479453	PCYT1B	AI857508	phosphate cytidylyltransferase 1, choline, beta isoform	GO:8654;phospholipid biosynthesis;inferred from electronic annotation GO:9058;biosynthesis;inferred from electronic annotation GO:6656;phosphatidylcholine biosynthesis;traceable author statement
212993_at	-3.69946	0.00236	0.972016	0.0534909	0.262745	0.0382206	na	AA114166	LOC157918
212061_at	-3.69832	0.00217	0.931915	0.0737605	0.251983	0.0369337	SR140	AB002330	U2-associated SR140 protein	RNA processing
58916_at	-3.6966	0.00226	0.937522	0.0657866	0.253617	0.0382146		4853734_RC	Cluster Incl. AI672101:ty63d10.x1 Homo sapiens cDNA, 3 end /clone=IMAGE-2283763 /clone_end=3' /gb=AI672101 /gi=4851832 /ug=Hs.17296 /len=554	GO:6813;potassium ion transport;inferred from electronic annotation
201424_s_at	-3.69176	0.00217	1.0119	0.0522551	0.274098	0.0367904	CUL4A	NM_003589	cullin 4A	induction of apoptosis by intracellular signals; G1/S transition of mitotic cell cycle; cell cycle arrest; negative regulation of cell proliferation
233917_s_at	-3.68591	0.00449	0.92542	0.152315	0.25107	0.0525965	MOV10	AK023297	Mov10, Moloney leukemia virus 10, homolog (mouse)
239089_at	-3.68334	0.00917	0.956329	0.0668015	0.259637	0.0619391		H59221	Homo sapiens transcribed sequences
212062_at	-3.68205	0.00272	1.04221	0.0756716	0.283053	0.046668	ATP9A	AB014511	ATPase, Class II, type 9A	cation transport; metabolism
210564_x_at	-3.68031	0.00389	1.15314	0.167724	0.313328	0.0635634	CFLAR	AF009619	CASP8 and FADD-like apoptosis regulator	induction of apoptosis by extracellular signals; anti-apoptosis; proteolysis and peptidolysis
228555_at	-3.67809	0.00237	1.0247	0.0670213	0.278595	0.0421859	CAMK2D	AA029441	calcium/calmodulin-dependent protein kinase (CaM kinase) II delta
222816_s_at	-3.67772	0.00217	1.01297	0.0611626	0.275434	0.0376977	ZCCHC2	BE676543	zinc finger, CCHC domain containing 2
228109_at	-3.67371	0.00215	0.947419	0.0823831	0.257891	0.035363	RASGRF2	AI912976	Ras protein-specific guanine nucleotide-releasing factor 2	GO:7265;RAS protein signal transduction;experimental evidence GO:7257;activation of JUNK;experimental evidence GO:7255;activation of MAP/ERK kinase kinase;experimental evidence
204440_at	-3.66987	0.0403	0.875712	0.116241	0.238622	0.09929	CD83	NM_004233	CD83 antigen (activated B lymphocytes, immunoglobulin superfamily)	humoral immune response; defense response; signal transduction
221703_at	-3.66802	0.0131	0.999967	0.0574293	0.272618	0.0712332	BRIP1	AF360549	BRCA1 interacting protein C-terminal helicase 1	nucleotide-excision repair
219000_s_at	-3.66731	0.00506	0.968928	0.0750557	0.264207	0.0534103	MGC5528	NM_024094	defective in sister chromatid cohesion homolog 1 (S. cerevisiae)
222281_s_at	-3.66633	0.0162	0.993372	0.110069	0.270944	0.0811209		AW517716	xs86h03.x1 NCI_CGAP_Ut2 Homo sapiens cDNA clone IMAGE:2776565 3' similar to contains Alu repetitive element;contains element MER38 repetitive element ;, mRNA sequence.
216237_s_at	-3.66101	0.00235	1.00445	0.0496363	0.274364	0.0385458	MCM5	AA807529	MCM5 minichromosome maintenance deficient 5, cell division cycle 46 (S. cerevisiae)	GO:6355;regulation of transcription, DNA-dependent;inferred from electronic annotation GO:74;regulation of cell cycle;traceable author statement GO:6260;DNA replication;traceable author statement GO:6270;DNA replication initiation;inferred from electronic annotation
202483_s_at	-3.66014	0.00411	0.968519	0.0683923	0.264612	0.049329	RANBP1	NM_002882	RAN binding protein 1	signal transduction
203276_at	-3.64987	0.00217	0.870616	0.109071	0.238534	0.036806	LMNB1	NM_005573	lamin B1
221610_s_at	-3.64794	0.00231	1.00422	0.0657999	0.275283	0.0408859	STAP2	BC000795	signal-transducing adaptor protein-2	GO:7242;SH2;intracellular signaling cascade;0.0043;extended:Unknown
224734_at	-3.64334	0.00223	0.965144	0.0600873	0.264906	0.0378702	HMGB1	N92507	high-mobility group box 1	GO:6355;regulation of transcription, DNA-dependent;inferred from electronic annotation GO:6268;DNA unwinding;non-traceable author statement
213501_at	-3.64257	0.00215	0.973607	0.0706787	0.267286	0.036733	ACOX1	T62985	acyl-Coenzyme A oxidase 1, palmitoyl	GO:6118;electron transport;inferred from electronic annotation GO:6091;energy pathways;traceable author statement GO:6693;prostaglandin metabolism;non-traceable author statement GO:6635;fatty acid beta-oxidation;inferred from electronic annotation
212579_at	-3.63663	0.00215	1.06523	0.0946847	0.292917	0.0386211	KIAA0650	AB014550	KIAA0650 protein
232594_at	-3.63082	0.0117	1.00282	0.0576364	0.276198	0.0690692		AK001829	Homo sapiens cDNA FLJ10967 fis, clone PLACE1000798.
226611_s_at	-3.63014	0.00215	1.02657	0.06191	0.282791	0.0361905	p30	AA722878	nuclear protein p30
226134_s_at	-3.62905	0.00744	0.971283	0.054333	0.267641	0.0573775	MSI2	AI978754	musashi homolog 2 (Drosophila)
213521_at	-3.62555	0.00215	1.092	0.0877228	0.301194	0.0422552	PTPN18	AW575379	protein tyrosine phosphatase, non-receptor type 18 (brain-derived)	GO:6470;protein amino acid dephosphorylation;experimental evidence
202309_at	-3.62395	0.00217	0.989841	0.0539425	0.273139	0.0366757	MTHFD1	NM_005956	methylenetetrahydrofolate dehydrogenase (NADP+ dependent), methenyltetrahydrofolate cyclohydrolase, formyltetrahydrofolate synthetase	amino acid biosynthesis; purine nucleotide biosynthesis; one-carbon compound metabolism; methionine biosynthesis; folic acid and derivative biosynthesis; histidine biosynthesis
231769_at	-3.62104	0.00279	1.08531	0.0979597	0.299723	0.0517953	FBXO6	AF129536	F-box only protein 6	proteolysis and peptidolysis
229841_at	-3.61807	0.0022	0.968994	0.0750555	0.267821	0.0400201	EIF2C2	BF223464	eukaryotic translation initiation factor 2C, 2	GO:6412;protein biosynthesis;non-traceable author statement
221618_s_at	-3.61786	0.00365	0.991136	0.0519072	0.273956	0.046029	TAF9L	AF220509	TAF9-like RNA polymerase II, TATA box binding protein (TBP)-associated factor, 31kDa	transcription initiation
203625_x_at	-3.6129	0.00225	0.984705	0.0575727	0.272552	0.0385388	SKP2	BG105365	S-phase kinase-associated protein 2 (p45)	GO:82;G1/S transition of mitotic cell cycle;experimental evidence GO:74;regulation of cell cycle;experimental evidence GO:8283;cell proliferation;experimental evidence GO:7048;oncogenesis;predicted/computed
203071_at	-3.61187	0.00298	0.963735	0.0799194	0.266824	0.046217	SEMA3B	NM_004636	sema domain, immunoglobulin domain (Ig), short basic domain, secreted, (semaphorin) 3B	axon guidance; cell-cell signaling
223166_x_at	-3.60966	0.00215	1.04795	0.0755704	0.290319	0.0365884	FLJ10101	BC002945	hypothetical protein FLJ10101
202068_s_at	-3.60592	0.00215	1.00485	0.0601746	0.278666	0.0354334	LDLR	NM_000527	low density lipoprotein receptor (familial hypercholesterolemia)	lipid transport; endocytosis; cholesterol metabolism; O-linked glycosylation; lipid metabolism
226826_at	-3.60532	0.00329	1.02804	0.0689506	0.285146	0.0486395		AU152993	Homo sapiens cDNA FLJ13097 fis, clone NT2RP3002173.
229981_at	-3.6021	0.00616	1.05737	0.0676624	0.293543	0.0601286	SNX5	AA131508	sorting nexin 5	GO:7242;PX;intracellular signaling cascade;1.1e-23;extended:Unknown GO:6899;nonselective vesicle transport;predicted/computed
203626_s_at	-3.60179	0.00215	1.01479	0.0631625	0.281746	0.0365353	SKP2	NM_005983	S-phase kinase-associated protein 2 (p45)	G1/S transition of mitotic cell cycle; cell proliferation; oncogenesis; regulation of cell cycle
227253_at	-3.60091	0.00555	1.03342	0.0560835	0.28699	0.0554922	HPS3	AI922198	Hermansky-Pudlak syndrome 3
221586_s_at	-3.59701	0.00673	1.07286	0.0770001	0.298265	0.0638434	E2F5	U15642	E2F transcription factor 5, p130-binding	regulation of transcription, DNA-dependent; regulation of cell cycle
204385_at	-3.59446	0.00217	0.994995	0.0621939	0.276813	0.037306	KYNU	NM_003937	kynureninase (L-kynurenine hydrolase)	tryptophan catabolism
216484_x_at	-3.59018	0.00217	0.973861	0.0528516	0.271257	0.0358326	HDGF	L24521	hepatoma-derived growth factor (high-mobility group protein 1-like)	GO:7165;signal transduction;not recorded GO:8283;cell proliferation;traceable author statement
208209_s_at	-3.5861	0.00638	1.01662	0.0672465	0.283488	0.0588291	C4BPB	NM_000716	complement component 4 binding protein, beta	complement activation, classical pathway; blood coagulation
214124_x_at	-3.58527	0.00294	0.969595	0.0593123	0.270439	0.0433885		AL043487	Homo sapiens transcribed sequence with moderate similarity to protein ref:NP_071431.1 (H.sapiens) cytokine receptor-like factor 2; cytokine receptor CRL2 precusor [Homo sapiens]
40560_at	-3.57924	0.00753	1.00931	0.0572448	0.281989	0.0602068		4920385	Cluster Incl. U28049:Human TBX2 (TXB2) mRNA, complete cds /cds=(47,2155) /gb=U28049 /gi=924927 /ug=Hs.168357 /len=2279	GO:6355;regulation of transcription, DNA-dependent;inferred from electronic annotation GO:7275;development;inferred from electronic annotation
222037_at	-3.57922	0.00246	1.02939	0.0542203	0.287601	0.0412919	MCM4	AI859865	MCM4 minichromosome maintenance deficient 4 (S. cerevisiae)	GO:6355;regulation of transcription, DNA-dependent;inferred from electronic annotation GO:6260;DNA replication;non-traceable author statement GO:6270;DNA replication initiation;inferred from electronic annotation
209891_at	-3.57046	0.00215	0.99883	0.0588209	0.279748	0.0343902	AD024	AF225416	AD024 protein
216968_at	-3.56569	0.00215	1.1276	0.112223	0.316236	0.0413163	MASP2	Y18284	mannan-binding lectin serine protease 2	complement activation, classical pathway; proteolysis and peptidolysis; antimicrobial humoral response (sensu Invertebrata)
229638_at	-3.5645	0.00217	0.972541	0.0555417	0.272841	0.0368623	IRX3	AI681917	iroquois homeobox protein 3	GO:6355;regulation of transcription, DNA-dependent;inferred from electronic annotation
224445_s_at	-3.56297	0.00254	1.04551	0.0643033	0.293437	0.0443746	ZFYVE21	BC005999	zinc finger, FYVE domain containing 21
227522_at	-3.56174	0.00223	1.01388	0.0523757	0.284658	0.0382966	LOC134147	AA209487	hypothetical protein BC001573
235104_at	-3.56125	0.0115	0.930547	0.0875544	0.261298	0.0676889	LRAP	BG292389	leukocyte-derived arginine aminopeptidase
219948_x_at	-3.56011	0.00248	0.992846	0.0518259	0.278881	0.0399531	FLJ21934	NM_024743	hypothetical protein FLJ21934	metabolism
205305_at	-3.55485	0.00231	0.954682	0.0610426	0.268557	0.039171	FGL1	NM_004467	fibrinogen-like 1
205449_at	-3.55181	0.00246	1.00977	0.0636594	0.284297	0.0424371	HSU79266	NM_013299	protein predicted by clone 23627
227759_at	-3.54899	0.00697	1.0207	0.0569737	0.287604	0.0594102	PCSK9	W92036	proprotein convertase subtilisin/kexin type 9	GO:6508;proteolysis and peptidolysis;inferred from electronic annotation
206610_s_at	-3.54698	0.00423	1.21204	0.242723	0.34171	0.0526281	F11	NM_000128	coagulation factor XI (plasma thromboplastin antecedent)	proteolysis and peptidolysis; blood coagulation
204667_at	-3.53594	0.00462	1.02136	0.0553919	0.288851	0.05204	FOXA1	NM_004496	forkhead box A1	regulation of transcription, DNA-dependent
215714_s_at	-3.53524	0.00215	0.954954	0.0983552	0.270124	0.0395651		AF254822	gb:AF254822 /DB_XREF=gi:10946127 /FEA=DNA_2 /CNT=4 /TID=Hs.78202.5 /TIER=ConsEnd /STK=0 /UG=Hs.78202 /LL=6597 /UG_GENE=SMARCA4 /UG_TITLE=SWISNF related, matrix associated, actin dependent regulator of chromatin, subfamily a, member 4 /DEF=Homo sapiens SMARCA4 isoform (SMARCA4) gene, complete cds, alternatively spliced	GO:6357;regulation of transcription from Pol II promoter;experimental evidence
239435_x_at	-3.53097	0.00261	1.02639	0.058589	0.290682	0.0433681	APXL2	AA588854	apical protein 2
213503_x_at	-3.52877	0.00395	1.02007	0.0598689	0.289073	0.0501557		BE908217	601500477F1 NIH_MGC_70 Homo sapiens cDNA clone IMAGE:3902323 5', mRNA sequence.	GO:1501;skeletal development;traceable author statement
205393_s_at	-3.52287	0.00215	0.938507	0.0844299	0.266404	0.0362038	CHEK1	NM_001274	CHK1 checkpoint homolog (S. pombe)	gametogenesis; DNA damage response, signal transduction resulting in cell cycle arrest; meiotic recombination; negative regulation of cell proliferation; response to DNA damage stimulus; regulation of CDK activity; protein amino acid phosphorylation
219294_at	-3.5219	0.00786	0.959583	0.0602609	0.272461	0.0590414	C6orf139	NM_018132	chromosome 6 open reading frame 139
212739_s_at	-3.52129	0.00215	0.999049	0.0591712	0.283717	0.0361041	NME4	AL523860	non-metastatic cells 4, protein expressed in	GO:6183;GTP biosynthesis;inferred from electronic annotation GO:6228;UTP biosynthesis;inferred from electronic annotation GO:9116;nucleoside metabolism;traceable author statement GO:6241;CTP biosynthesis;inferred from electronic annotation
231974_at	-3.52027	0.00294	0.970186	0.0816807	0.2756	0.0468436	PRKAG1	AI742164	protein kinase, AMP-activated, gamma 1 non-catalytic subunit	GO:7165;signal transduction;traceable author statement GO:7283;spermatogenesis;traceable author statement GO:6633;fatty acid biosynthesis;inferred from electronic annotation GO:6468;protein amino acid phosphorylation;traceable author statement
232271_at	-3.51883	0.00311	1.03927	0.0765595	0.295347	0.0497555		AI916600	Homo sapiens cDNA: FLJ21569 fis, clone COL06508.
211513_s_at	-3.51819	0.0164	0.87688	0.139686	0.249242	0.0743934	OGFR	AF172449	opioid growth factor receptor	cell growth and/or maintenance; regulation of cell growth
200749_at	-3.5166	0.00215	1.01883	0.0618586	0.289719	0.0366906	RAN	BF112006	RAN, member RAS oncogene family	GO:7165;signal transduction;traceable author statement GO:6259;DNA metabolism;traceable author statement GO:6611;protein-nucleus export;non-traceable author statement GO:6886;intracellular protein transport;inferred from electronic annotation GO:7264;small GTPase mediated signal transduction;inferred from electronic annotation GO:7052;mitotic spindle assembly;traceable author statement GO:6405;RN…
55872_at	-3.51552	0.00223	0.946768	0.0642387	0.269311	0.0385978		4844495_RC	Cluster Incl. AI493119:qz49h07.x1 Homo sapiens cDNA, 3 end /clone=IMAGE-2030269 /clone_end=3' /gb=AI493119 /gi=4394122 /ug=Hs.158654 /len=456	GO:6355;regulation of transcription, DNA-dependent;inferred from electronic annotation
239309_at	-3.50962	0.00929	0.992625	0.101966	0.28283	0.0689017	DLX6	T65128	distal-less homeo box 6	GO:6355;regulation of transcription, DNA-dependent;inferred from electronic annotation GO:7399;neurogenesis;traceable author statement GO:7275;development;inferred from electronic annotation GO:1501;skeletal development;traceable author statement
201938_at	-3.49691	0.0022	1.02012	0.0523383	0.291722	0.0385274	CDK2AP1	NM_004642	CDK2-associated protein 1	S phase of mitotic cell cycle; DNA dependent DNA replication; protein amino acid phosphorylation; negative regulation of cell cycle
238910_at	-3.49681	0.00332	0.935096	0.0721923	0.267414	0.046189	na	AW152437	similar to KIAA0664 protein
227194_at	-3.49625	0.00217	1.01334	0.0690749	0.289836	0.0406162	FAM3B	BF106962	chromosome 21 open reading frame 11	GO:30073;insulin secretion;inferred from direct assay
232873_at	-3.49253	0.0202	0.963813	0.0855204	0.275964	0.0834663	ZNF33A; KOX31; ZZAPK; FLJ23404; KIAA0065	AK027057	unnamed protein product; Homo sapiens cDNA: FLJ23404 fis, clone HEP18862.
201489_at	-3.49206	0.0024	1.00061	0.051109	0.286538	0.0397646	PPIF	BC005020	peptidylprolyl isomerase F (cyclophilin F)	protein folding
209208_at	-3.4906	0.00217	0.972372	0.0644958	0.278569	0.038419	MPDU1	AF059752	mannose-P-dolichol utilization defect 1
235940_at	-3.48979	0.00216	0.993184	0.0606029	0.284597	0.0372819		AW983691	RC3-HN0002-230300-011-a11 HN0002 Homo sapiens cDNA, mRNA sequence.
203148_s_at	-3.4881	0.00548	0.998986	0.0589505	0.286398	0.0546117	TRIM14	NM_014788	tripartite motif-containing 14	cell growth and/or maintenance; compartment specification
226335_at	-3.48581	0.00306	0.967467	0.0568031	0.277544	0.0439783	RPS6KA3	BG498334	ribosomal protein S6 kinase, 90kDa, polypeptide 3	GO:7165;signal transduction;traceable author statement GO:7417;central nervous system development;traceable author statement GO:1501;skeletal development;traceable author statement GO:6468;protein amino acid phosphorylation;inferred from electronic annotation
202646_s_at	-3.48177	0.00215	1.02133	0.0614718	0.293338	0.0374639	D1S155E	AA167775	NRAS-related gene	GO:8584;male gonad development;predicted/computed
210427_x_at	-3.48048	0.00499	1.01022	0.0614921	0.290254	0.0540092	ANXA2	BC001388	annexin A2	skeletal development
202416_at	-3.4779	0.00215	0.977854	0.0651532	0.281162	0.0363724	DNAJC7	NM_003315	DnaJ (Hsp40) homolog, subfamily C, member 7	protein folding
213803_at	-3.47409	0.00215	1.03242	0.0796213	0.297176	0.034732	KPNB1	BG545463	karyopherin (importin) beta 1	GO:6886;intracellular protein transport;inferred from electronic annotation GO:60;protein-nucleus import, translocation;traceable author statement GO:6607;NLS-bearing substrate-nucleus import;traceable author statement GO:59;protein-nucleus import, docking;inferred from electronic annotation
204044_at	-3.47366	0.00215	0.999148	0.0567403	0.287635	0.0363507	QPRT	NM_014298	quinolinate phosphoribosyltransferase (nicotinate-nucleotide pyrophosphorylase (carboxylating))	synaptic transmission; energy pathways; nicotinamide adenine dinucleotide biosynthesis
209067_s_at	-3.47273	0.00223	0.985953	0.0600624	0.283913	0.039231	HNRPDL	D89092	heterogeneous nuclear ribonucleoprotein D-like	RNA processing
228844_at	-3.46481	0.00217	0.997455	0.052302	0.287882	0.0372352	NACT	AI797218	sodium-coupled citrate transporter	GO:6814;sodium ion transport;inferred from electronic annotation
206457_s_at	-3.46053	0.00225	1.02649	0.0661712	0.296629	0.0417567	DIO1	NM_000792	deiodinase, iodothyronine, type I	thyroid hormone generation
206259_at	-3.45995	0.00215	1.06733	0.105398	0.30848	0.0398611	PROC	NM_000312	protein C (inactivator of coagulation factors Va and VIIIa)	proteolysis and peptidolysis; blood coagulation
219448_at	-3.45628	0.00217	1.08525	0.0861421	0.313993	0.0453044	FLJ20533	BC002748	hypothetical protein FLJ20533
224436_s_at	-3.45568	0.00217	0.994303	0.0727007	0.28773	0.0408562	DKFZp564D177	BC005935	DKFZp564D177 protein
236769_at	-3.4534	0.00485	0.961824	0.096223	0.278515	0.0557994		BE504242	Homo sapiens transcribed sequences
208963_x_at	-3.44682	0.00226	0.945661	0.0676181	0.274357	0.0397731	FADS1	BG165833	fatty acid desaturase 1
232428_at	-3.44674	0.00234	1.0779	0.111301	0.312732	0.0495501	LOC220021	AK000245	hypothetical protein LOC220021
205892_s_at	-3.44401	0.00348	0.982669	0.0610598	0.285327	0.0472994	FABP1	NM_001443	fatty acid binding protein 1, liver	transport; fatty acid metabolism; histogenesis and organogenesis; cell-cell signaling
222957_at	-3.43841	0.00217	0.913396	0.0903578	0.265645	0.0393102	NEU4	AK025617	sialidase 4
217551_at	-3.4372	0.00369	0.993093	0.0702356	0.288925	0.0499723	na	AA719797	LOC255925
203558_at	-3.43639	0.00227	1.02637	0.0857236	0.298678	0.0447958	KIAA0076	NM_014780	KIAA0076 gene product
204554_at	-3.4352	0.0112	0.983861	0.0621846	0.286405	0.0681942		AL109928	gb:AL109928 /DB_XREF=gi:7981303 /FEA=FLmRNA /CNT=67 /TID=Hs.42215.0 /TIER=Stack /STK=18 /UG=Hs.42215 /LL=5509 /UG_GENE=PPP1R6 /UG_TITLE=protein phosphatase 1, regulatory subunit 6 /DEF=Human DNA sequence from clone RP4-551D2 on chromosome 20q13.2-13.33. Contains the gene for a novel Cadherin domain protein, a novel gene, the PPP1R6 gene for protein phosphatase 1 regulatory subunit 6, the 5 end of…	GO:5977;glycogen metabolism;inferred from electronic annotation
209468_at	-3.43469	0.003	0.943607	0.0674557	0.274728	0.0446973	LRP5	AB017498	low density lipoprotein receptor-related protein 5	positive regulation of cell proliferation; lipid metabolism; signal transduction
225816_at	-3.43422	0.0022	1.00568	0.0515221	0.29284	0.0380795	Jade-1	AW138134	PHD protein Jade-1
213148_at	-3.43354	0.00347	1.05529	0.0650526	0.307347	0.050742	LOC257407	AW156899	hypothetical protein LOC257407
210691_s_at	-3.43193	0.00215	1.02569	0.0527187	0.298868	0.0350109	SIP	AF275803	Siah-interacting protein
203564_at	-3.43123	0.00217	0.981242	0.0592037	0.285974	0.0376627	FANCG	NM_004629	Fanconi anemia, complementation group G	cell cycle checkpoint; DNA repair
219065_s_at	-3.42742	0.00215	0.991672	0.0553221	0.289335	0.0355497	CGI-27	NM_015955	C21orf19-like protein
214437_s_at	-3.4262	0.00215	0.965408	0.0807583	0.281772	0.0339093	SHMT2	NM_005412	serine hydroxymethyltransferase 2 (mitochondrial)
207387_s_at	-3.42516	0.00217	0.981942	0.0566884	0.286685	0.0373942	GK	NM_000167	glycerol kinase	carbohydrate metabolism; glycerol-3-phosphate metabolism
213763_at	-3.42475	0.00215	1.11391	0.105841	0.325254	0.0445736	na	R37104	hypothetical gene LOC136015
208941_s_at	-3.42402	0.00246	0.907495	0.0860112	0.265038	0.0420825	SPS	BC000941	selenophosphate synthetase	protein modification
227873_at	-3.42365	0.00277	1.00447	0.0536122	0.29339	0.0434597	FLJ22625	BE547587	hypothetical protein FLJ22625
214021_x_at	-3.42271	0.032	0.968417	0.0907274	0.282939	0.099124		AI335208	ta93a09.x1 NCI_CGAP_Lu26 Homo sapiens cDNA clone IMAGE:2051608 3' similar to gb:J05633 INTEGRIN BETA-5 SUBUNIT PRECURSOR (HUMAN);, mRNA sequence.	GO:7229;integrin-mediated signaling pathway;inferred from electronic annotation GO:7275;development;inferred from electronic annotation GO:7160;cell-matrix adhesion;not recorded
206130_s_at	-3.42207	0.00215	0.983658	0.0695112	0.287445	0.0335754	ASGR2	NM_001181	asialoglycoprotein receptor 2	endocytosis; cell surface receptor linked signal transduction; biological_process unknown; heterophilic cell adhesion
202219_at	-3.42043	0.00215	0.94076	0.086905	0.275041	0.0348615	SLC6A8	NM_005629	solute carrier family 6 (neurotransmitter transporter, creatine), member 8	small molecule transport; muscle contraction; neurotransmitter uptake
214329_x_at	-3.4148	0.00603	1.03257	0.0811122	0.302381	0.0613102	TNFSF10	AW474434	tumor necrosis factor (ligand) superfamily, member 10	GO:7165;signal transduction;traceable author statement GO:7267;cell-cell signaling;traceable author statement GO:6955;immune response;inferred from electronic annotation GO:6917;induction of apoptosis;traceable author statement
230364_at	-3.41114	0.00215	1.04403	0.0608685	0.306065	0.0380426		BF940025	Homo sapiens transcribed sequence with weak similarity to protein ref:NP_064629.1 (H.sapiens) choline phosphotransferase 1; cholinephosphotransferase 1; cholinephosphotransferase 1 alpha [Homo sapiens]
1553749_at	-3.41035	0.00562	0.950427	0.0694264	0.278689	0.0546164	MGC33371	NM_144664	hypothetical protein MGC33371
223315_at	-3.40585	0.00419	1.06545	0.0742774	0.312828	0.0557718	NTN4	AF278532	netrin 4
228928_x_at	-3.39819	0.00253	0.900964	0.136408	0.26513	0.0395251	BANP; SMAR1; FLJ10177; FLJ20538; DKFZp761H172	AL157429	similarity to putative Transcripion factor (Mus musculus); Homo sapiens mRNA; cDNA DKFZp761H172 (from clone DKFZp761H172); partial cds.
205048_s_at	-3.39799	0.00215	1.03229	0.0599187	0.303793	0.0383282	PSPHL	NM_003832	phosphoserine phosphatase-like	cell proliferation
209970_x_at	-3.39447	0.0248	0.912862	0.0802098	0.268926	0.0849033	CASP1	M87507	caspase 1, apoptosis-related cysteine protease (interleukin 1, beta, convertase)	pathogenesis; proteolysis and peptidolysis; apoptosis; signal transduction
213302_at	-3.39373	0.00233	0.972797	0.0592377	0.286645	0.0402348	KIAA0557	AL044326	KIAA0557 protein	GO:6355;regulation of transcription, DNA-dependent;inferred from electronic annotation
219991_at	-3.39126	0.00215	1.04616	0.0776708	0.308485	0.0399223	SLC2A9	NM_020041	solute carrier family 2 (facilitated glucose transporter), member 9
228744_at	-3.39116	0.0114	1.03822	0.0656332	0.306154	0.0725983	FLJ10460	AW611729	hypothetical protein FLJ10460
212606_at	-3.39	0.00564	1.04093	0.0622436	0.30706	0.0580119		AL536319	AL536319 Homo sapiens FETAL BRAIN Homo sapiens cDNA clone CS0DF015YG13 3-PRIME, mRNA sequence.
201598_s_at	-3.38988	0.006	1.11591	0.102186	0.329188	0.0679723	INPPL1	NM_001567	inositol polyphosphate phosphatase-like 1	phosphate metabolism; intracellular signaling cascade
226284_at	-3.38984	0.0023	1.02521	0.053827	0.302436	0.0404756	ZBTB2	BF111616	zinc finger and BTB domain containing 2	GO:6355;regulation of transcription, DNA-dependent;inferred from electronic annotation
217792_at	-3.38984	0.00337	1.01405	0.0524154	0.299145	0.046773	SNX5	NM_014426	sorting nexin 5	nonselective vesicle transport
225440_at	-3.3887	0.00215	1.03819	0.0674196	0.306368	0.0388223	AGPAT3	BE737251	1-acylglycerol-3-phosphate O-acyltransferase 3
203438_at	-3.38681	0.0476	1.02007	0.0552478	0.301189	0.120328	STC2	AI435828	stanniocalcin 2	GO:7584;response to nutrients;traceable author statement GO:7267;cell-cell signaling;traceable author statement GO:7166;cell surface receptor linked signal transduction;traceable author statement
216316_x_at	-3.38208	0.00215	0.975271	0.0848122	0.288364	0.0364054	GKP1	X78713	H.sapiens glycerol kinase pseudogene, chromosome 1.
216650_at	-3.37713	0.0356	1.04139	0.118605	0.308366	0.112463		AL008627	Human DNA sequence from clone RP1-130G2 on chromosome 6p22.2-22.3, complete sequence.
221816_s_at	-3.37642	0.00223	0.964153	0.0659628	0.285555	0.0399963	PHF11	BF055474	PHD finger protein 11	GO:6355;regulation of transcription, DNA-dependent;inferred from electronic annotation
221825_at	-3.37386	0.00215	0.967475	0.0700342	0.286756	0.0366095	LOC90806	AU151793	similar to RIKEN cDNA 2610307I21
218145_at	-3.37023	0.00215	0.934205	0.0745625	0.277193	0.0370053	C20orf97	NM_021158	chromosome 20 open reading frame 97	protein amino acid phosphorylation; apoptosis
1554830_a_at	-3.3683	0.00293	1.03073	0.0906635	0.306008	0.0508402	TSAP6	AF262322	dudulin 2	GO:6118;F420_oxidored;electron transport;7.2e-09;extended:Unknown
203820_s_at	-3.36665	0.00271	0.97886	0.051954	0.290752	0.0421032	IMP-3	NM_006547	IGF-II mRNA-binding protein 3	RNA processing; embryogenesis and morphogenesis; protein biosynthesis
52975_at	-3.3666	0.00378	1.01388	0.0546609	0.301157	0.0490711		4872917_RC	Cluster Incl. AA534894:nf82d11.s1 Homo sapiens cDNA, 3 end /clone=IMAGE-926421 /clone_end=3' /gb=AA534894 /gi=2279147 /ug=Hs.4914 /len=602
223983_s_at	-3.36396	0.00216	0.988166	0.0520225	0.293751	0.036103	DKFZP762D096	BC004957	hypothetical protein DKFZp762D096
218674_at	-3.35813	0.00362	1.08707	0.116808	0.323713	0.0589915	FLJ13611	NM_024941	hypothetical protein FLJ13611
207131_x_at	-3.35448	0.00225	0.973683	0.0662717	0.290263	0.0405675	GGT1	NM_013430	gamma-glutamyltransferase 1	amino acid metabolism
203270_at	-3.35351	0.00462	1.02973	0.0543157	0.307061	0.0530452	DTYMK	NM_012145	deoxythymidylate kinase (thymidylate kinase)	cell cycle; DNA metabolism; dTDP biosynthesis; dTTP biosynthesis; nucleotide biosynthesis
241838_at	-3.35103	0.00499	1.00107	0.0564304	0.298735	0.0534254		AA699443	Homo sapiens transcribed sequences
203474_at	-3.34705	0.00215	1.03621	0.0680892	0.309591	0.0397767	IQGAP2	NM_006633	IQ motif containing GTPase activating protein 2	small GTPase mediated signal transduction
1559067_a_at	-3.34594	0.0114	0.943404	0.0849798	0.281955	0.0691107	LOC158402	AI199398	hypothetical protein LOC158402
204754_at	-3.34487	0.00215	0.992432	0.061751	0.296703	0.0350108	HLF	W60800	hepatic leukemia factor	GO:6355;regulation of transcription, DNA-dependent;inferred from electronic annotation GO:7275;development;traceable author statement GO:8151;cell growth and/or maintenance;inferred from electronic annotation GO:6366;transcription from Pol II promoter;traceable author statement
219080_s_at	-3.34346	0.00393	1.01755	0.0647967	0.30434	0.0516111	CTPS2	NM_019857	CTP synthase II	pyrimidine nucleotide biosynthesis
229331_at	-3.34345	0.00297	1.00989	0.0533352	0.302051	0.044996	LOC132671	AI559300	LOC132671
213787_s_at	-3.34321	0.00215	0.974278	0.0562211	0.29142	0.033505	EBP	AV702405	emopamil binding protein (sterol isomerase)	GO:6695;cholesterol biosynthesis;inferred from electronic annotation GO:1501;skeletal development;traceable author statement
204846_at	-3.33681	0.00247	1.03863	0.0844194	0.311265	0.0473782	CP	NM_000096	ceruloplasmin (ferroxidase)	iron ion homeostasis; copper ion homeostasis
224482_s_at	-3.33476	0.00358	0.992903	0.0645051	0.297743	0.0491268	RAB11-FIP4	BC006240	rab11-family interacting protein 4
1558034_s_at	-3.33149	0.00262	1.08927	0.0918405	0.326961	0.0514154	CP	AL556703	ceruloplasmin (ferroxidase)	GO:6878;copper ion homeostasis;not recorded GO:6879;iron ion homeostasis;traceable author statement
212559_at	-3.33139	0.0033	1.01426	0.0637318	0.304455	0.0486217	PRKAR1B	AU148827	protein kinase, cAMP-dependent, regulatory, type I, beta	GO:6468;protein amino acid phosphorylation;non-traceable author statement GO:7165;signal transduction;inferred from electronic annotation
223979_x_at	-3.33121	0.00724	0.979959	0.0943918	0.294175	0.0635912	FTCD	AF289022	formiminotransferase cyclodeaminase
226882_x_at	-3.33103	0.00461	1.0261	0.0650948	0.308044	0.0546475	WDR4	AI861913	WD repeat domain 4	GO:8033;tRNA processing;inferred from electronic annotation
38892_at	-3.33015	0.00248	1.05487	0.0780074	0.316763	0.0473406		4854622	Cluster Incl. D87077:Human mRNA for KIAA0240 gene, partial cds /cds=(0,2953) /gb=D87077 /gi=1510154 /ug=Hs.196275 /len=6060
241729_at	-3.32759	0.0463	0.866292	0.167412	0.260336	0.104818	MGC20785	AW173080	hypothetical protein MGC20785
218738_s_at	-3.31961	0.00217	1.00456	0.0519358	0.302613	0.0373862	RNF138	NM_016271	ring finger protein 138
206440_at	-3.31959	0.00346	1.00887	0.0570252	0.303913	0.048131	LIN7A	NM_004664	lin-7 homolog A (C. elegans)	exocytosis; intracellular signaling cascade; protein complex assembly
225665_at	-3.31853	0.00236	0.944835	0.0869493	0.284715	0.0433318	ZAK	AI129320	sterile alpha motif and leucine zipper containing kinase AZK
224765_at	-3.3144	0.00215	0.99702	0.0585912	0.300815	0.0344747	LOC339287	AA001203	hypothetical protein LOC339287
211594_s_at	-3.31386	0.00215	1.02002	0.0667682	0.307805	0.0394928	MRPL9	AB049636	mitochondrial ribosomal protein L9	protein biosynthesis
212459_x_at	-3.3131	0.00215	0.984462	0.0665001	0.297142	0.0382803	SUCLG2	BF593940	succinate-CoA ligase, GDP-forming, beta subunit
223711_s_at	-3.30961	0.0022	1.0021	0.0549141	0.302785	0.0391599	THY28	AF182413	likely ortholog of the mouse thymocyte protein Thy28
218305_at	-3.30662	0.00215	0.99842	0.0625812	0.301946	0.0369158	IPO4	NM_024658	importin 4	protein-nucleus import, docking; lipid catabolism
212361_s_at	-3.3041	0.00215	0.976326	0.0599415	0.295489	0.0344841	ATP2A2	AW190070	ATPase, Ca++ transporting, cardiac muscle, slow twitch 2	GO:6812;cation transport;inferred from electronic annotation GO:8152;metabolism;inferred from electronic annotation GO:15992;proton transport;inferred from electronic annotation GO:6816;calcium ion transport;inferred from electronic annotation GO:6810;transport;traceable author statement GO:7155;cell adhesion;traceable author statement GO:8544;epidermal differentiation;traceable author statement
240422_at	-3.30338	0.00877	0.993041	0.0827746	0.300613	0.0668375	FMO5	AI935710	flavin containing monooxygenase 5	GO:6118;electron transport;inferred from electronic annotation
227255_at	-3.30245	0.0059	0.97224	0.0853827	0.2944	0.0589373		AI806633	wf14h01.x1 Soares_NFL_T_GBC_S1 Homo sapiens cDNA clone IMAGE:2350609 3', mRNA sequence.	GO:6468;protein amino acid phosphorylation;inferred from electronic annotation
238480_at	-3.30183	0.00215	0.982837	0.0670045	0.297664	0.0374257	na	AI871745	similar to squamous cell carcinoma-related protein-1
205022_s_at	-3.30126	0.00215	1.0119	0.0942314	0.306518	0.0412323	CHES1	NM_005197	checkpoint suppressor 1	DNA damage response, signal transduction resulting in cell cycle arrest; G2 phase of mitotic cell cycle; regulation of transcription, DNA-dependent
225424_at	-3.30093	0.00217	0.935392	0.0713707	0.283373	0.0383305	KIAA1560	AB046780	glycerol 3-phosphate acyltransferase, mitochondrial	phospholipid biosynthesis; metabolism
222026_at	-3.3	0.00236	1.01562	0.0641263	0.307762	0.043125		BF437591	Homo sapiens transcribed sequence with weak similarity to protein ref:NP_060312.1 (H.sapiens) hypothetical protein FLJ20489 [Homo sapiens]
214356_s_at	-3.29907	0.00509	0.99777	0.0605427	0.30244	0.0544474	KIAA0368	AI272899	KIAA0368 protein
228728_at	-3.29785	0.00257	0.99604	0.0532753	0.302027	0.0421867	FLJ21986	BF724137	hypothetical protein FLJ21986
204026_s_at	-3.29667	0.00436	1.0038	0.0497066	0.30449	0.0504126	ZWINT	NM_007057	ZW10 interactor
226348_at	-3.29152	0.011	1.10022	0.102233	0.334261	0.080314	MGC33202	AK026764	hypothetical protein MGC33202	GO:6486;protein amino acid glycosylation;inferred from electronic annotation
213839_at	-3.29121	0.0037	1.00636	0.0861099	0.305771	0.0533564	CLMN	AW028110	calmin (calponin-like, transmembrane)
204559_s_at	-3.28983	0.00247	0.979944	0.0512286	0.29787	0.0404938	MKNK2	NM_016199	MAP kinase-interacting serine/threonine kinase 2	GO:7243;protein kinase cascade;inferred from direct assay GO:6468;protein amino acid phosphorylation;inferred from direct assay GO:6417;regulation of protein biosynthesis;inferred from electronic annotation GO:6950;response to stress;Unknown GO:6445;regulation of translation;inferred from direct assay
231736_x_at	-3.28923	0.00343	0.988591	0.0558061	0.300554	0.047112	MGST1	NM_020300	microsomal glutathione S-transferase 1
202107_s_at	-3.28562	0.00227	0.9827	0.0521737	0.299091	0.0390884	MCM2	NM_004526	MCM2 minichromosome maintenance deficient 2, mitotin (S. cerevisiae)	cell cycle; DNA replication; DNA replication initiation; regulation of transcription, DNA-dependent
229299_at	-3.28231	0.00233	0.943624	0.0650667	0.287488	0.0407695	FLJ30596	AI816919	hypothetical protein FLJ30596
1554768_a_at	-3.28225	0.00215	0.993792	0.0691903	0.302777	0.034002	MAD2L1	AF394735	MAD2 mitotic arrest deficient-like 1 (yeast)	GO:7093;mitotic checkpoint;traceable author statement GO:7067;mitosis;traceable author statement GO:7049;cell cycle;inferred from electronic annotation
211366_x_at	-3.28182	0.00225	1.04619	0.0663444	0.318783	0.0432409	CASP1	U13698	caspase 1, apoptosis-related cysteine protease (interleukin 1, beta, convertase)	pathogenesis; proteolysis and peptidolysis; apoptosis; signal transduction
205141_at	-3.2817	0.022	1.0035	0.0567938	0.305786	0.0873184	RNASE4	NM_001145	ribonuclease, RNase A family, 4	RNA catabolism; angiogenesis
214426_x_at	-3.28007	0.00384	1.07625	0.0944556	0.328117	0.0580293	CHAF1A	BF062223	chromatin assembly factor 1, subunit A (p150)	GO:6260;DNA replication;inferred from electronic annotation GO:6461;protein complex assembly;traceable author statement GO:7049;cell cycle;inferred from electronic annotation GO:6335;DNA replication dependent nucleosome assembly;traceable author statement GO:6281;DNA repair;inferred from electronic annotation
226126_at	-3.27584	0.00215	1.02945	0.0553817	0.314256	0.0344351	MGC16169	AA702160	hypothetical protein MGC16169
207256_at	-3.27522	0.00271	0.993361	0.0669454	0.303296	0.0455265	MBL2	NM_000242	mannose-binding lectin (protein C) 2, soluble (opsonic defect)	complement activation, classical pathway; immune response; heterophilic cell adhesion
225256_at	-3.27221	0.00217	1.03057	0.0620752	0.314946	0.0405157		AI457965	Homo sapiens transcribed sequence with weak similarity to protein ref:NP_071431.1 (H.sapiens) cytokine receptor-like factor 2; cytokine receptor CRL2 precusor [Homo sapiens]
215300_s_at	-3.27044	0.0153	0.935114	0.0766454	0.285929	0.0742592	FMO5	AK022172	flavin containing monooxygenase 5	electron transport; biological_process unknown
1554678_s_at	-3.26053	0.00846	1.02036	0.059955	0.312943	0.0649086	HNRPDL	AB066484	heterogeneous nuclear ribonucleoprotein D-like	RNA processing
221519_at	-3.25726	0.00215	0.984614	0.0996799	0.302283	0.0355213	FBXW3	AF281859	F-box and WD-40 domain protein 3	ubiquitin-dependent protein catabolism; development; limb morphogenesis
204266_s_at	-3.25636	0.0022	1.01341	0.0603794	0.311208	0.0408237	CHK	NM_001277	choline kinase	lipid transport; lipid metabolism
214837_at	-3.25554	0.00669	0.993784	0.0538771	0.305259	0.0581098		M12523	gb:M12523 /DB_XREF=gi:178343 /FEA=DNA_1 /CNT=39 /TID=Hs.184411.7 /TIER=ConsEnd /STK=0 /UG=Hs.184411 /LL=213 /UG_GENE=ALB /UG_TITLE=albumin /DEF=Human serum albumin (ALB) gene, complete cds	GO:30104;water homeostasis;non-traceable author statement GO:6810;transport;traceable author statement
232149_s_at	-3.25454	0.0205	1.03917	0.0674435	0.319299	0.0890662	NSMAF	BF056507	neutral sphingomyelinase (N-SMase) activation associated factor	GO:7165;signal transduction;traceable author statement GO:6672;ceramide metabolism;traceable author statement
210278_s_at	-3.25344	0.00277	0.996941	0.0625583	0.306427	0.0454921	AP4S1	AF155159	adaptor-related protein complex 4, sigma 1 subunit	nonselective vesicle transport
205862_at	-3.25042	0.0024	1.01172	0.0512759	0.311259	0.0411971	GREB1	NM_014668	GREB1 protein
213126_at	-3.24889	0.00921	0.997907	0.125149	0.307153	0.0717294	MED8	BG230758	mediator of RNA polymerase II transcription, subunit 8 homolog (yeast)
218736_s_at	-3.24656	0.00404	0.989424	0.0543139	0.30476	0.0496025	PALMD	NM_017734	palmdelphin
202847_at	-3.24391	0.00225	0.990583	0.0590877	0.305366	0.0405078	PCK2	NM_004563	phosphoenolpyruvate carboxykinase 2 (mitochondrial)	gluconeogenesis
208284_x_at	-3.24241	0.00215	1.0031	0.0515246	0.309367	0.0358634	GGT1	NM_013421	gamma-glutamyltransferase 1	amino acid metabolism
201888_s_at	-3.2386	0.00828	0.979224	0.0647363	0.30236	0.0629292	IL13RA1	U81379	interleukin 13 receptor, alpha 1	cell surface receptor linked signal transduction
214791_at	-3.23548	0.00531	1.06661	0.0759075	0.329659	0.0608771	LOC93349	AK023116	hypothetical protein BC004921
233979_s_at	-3.23307	0.00365	0.994591	0.0803564	0.30763	0.0522191	ESPN	AI927458	espin
227962_at	-3.23135	0.00215	0.987877	0.0551727	0.305716	0.035416	ACOX1	BF435852	acyl-Coenzyme A oxidase 1, palmitoyl	GO:6118;electron transport;inferred from electronic annotation GO:6091;energy pathways;traceable author statement GO:6693;prostaglandin metabolism;non-traceable author statement GO:6635;fatty acid beta-oxidation;inferred from electronic annotation
202376_at	-3.23126	0.00292	1.03756	0.0564802	0.321101	0.0467566	SERPINA3	NM_001085	serine (or cysteine) proteinase inhibitor, clade A (alpha-1 antiproteinase, antitrypsin), member 3	acute-phase response
221276_s_at	-3.22999	0.00244	1.01144	0.0649024	0.313139	0.0439105	SYNCOILIN	NM_030786	intermediate filament protein syncoilin
222549_at	-3.2287	0.00295	0.988603	0.0628428	0.306192	0.0463037	CLDN1	AF101051	claudin 1	cell adhesion
205755_at	-3.22637	0.00217	1.03123	0.0591515	0.319625	0.0403059	ITIH3	NM_002217	pre-alpha (globulin) inhibitor, H3 polypeptide
229220_x_at	-3.22511	0.00393	0.976569	0.0598568	0.302802	0.049698		AI249173	Homo sapiens, clone IMAGE:4151011, mRNA
212203_x_at	-3.22293	0.00215	1.00662	0.0832293	0.312331	0.0366	IFITM3	BF338947	interferon induced transmembrane protein 3 (1-8U)	GO:6955;immune response;traceable author statement
1554491_a_at	-3.22288	0.00232	1.01058	0.0708737	0.313565	0.0439356	SERPINC1	BC022309	serine (or cysteine) proteinase inhibitor, clade C (antithrombin), member 1
225288_at	-3.2186	0.00215	1.02727	0.0569021	0.319167	0.0366856	COL27A1	AI949136	collagen, type XXVII, alpha 1
213792_s_at	-3.21765	0.00215	1.03696	0.0945495	0.322271	0.0391815	INSR	AA485908	insulin receptor	GO:7165;signal transduction;traceable author statement GO:6091;energy pathways;traceable author statement GO:5975;carbohydrate metabolism;traceable author statement GO:7275;development;traceable author statement GO:7169;transmembrane receptor protein tyrosine kinase signaling pathway;inferred from electronic annotation GO:6468;protein amino acid phosphorylation;traceable author statement GO:8151;…
209431_s_at	-3.21255	0.00216	0.98789	0.0619546	0.307509	0.0384339	ZNF278	AF254083	zinc finger protein 278
202556_s_at	-3.20939	0.00252	1.03146	0.0606658	0.321388	0.044672	MCRS1	NM_006337	microspherule protein 1
222294_s_at	-3.20933	0.0238	0.985202	0.0917648	0.306981	0.0913519	RAB27A	AW971415	RAB27A, member RAS oncogene family	GO:7264;small GTPase mediated signal transduction;inferred from electronic annotation GO:15031;protein transport;inferred from electronic annotation
239250_at	-3.20879	0.00428	1.06893	0.0845794	0.333127	0.0586567	LOC147947	BE966038	hypothetical protein LOC147947
223639_s_at	-3.20704	0.00379	1.01564	0.0860612	0.316692	0.0545184	ZNRD1	AF230337	zinc ribbon domain containing, 1	transcription; regulation of transcription, DNA-dependent; RNA elongation
221919_at	-3.20654	0.0029	0.99816	0.0540285	0.311289	0.0449226	HNRPA1	AW450929	heterogeneous nuclear ribonucleoprotein A1	GO:6397;mRNA processing;predicted/computed GO:6405;RNA-nucleus export;predicted/computed
209461_x_at	-3.20459	0.00276	0.943902	0.0716238	0.294547	0.0450404	WDR18	BC001648	WD repeat domain 18
226517_at	-3.20396	0.0055	0.98362	0.0521474	0.307002	0.0541309	BCAT1	AL390172	branched chain aminotransferase 1, cytosolic	branched chain family amino acid biosynthesis; G1/S transition of mitotic cell cycle; metabolism; cell proliferation
205090_s_at	-3.20161	0.00254	0.948811	0.0659728	0.296354	0.0430193	NAGPA	NM_016256	N-acetylglucosamine-1-phosphodiester alpha-N-acetylglucosaminidase
206116_s_at	-3.20147	0.00266	0.989146	0.0531329	0.308966	0.0430233	TPM1	NM_000366	tropomyosin 1 (alpha)	regulation of heart rate; regulation of muscle contraction
227904_at	-3.20077	0.00217	0.981321	0.0691501	0.306589	0.0403031	AZ2	BF000175	5-azacytidine induced gene 2
216508_x_at	-3.20051	0.00215	0.944949	0.0842733	0.295249	0.0343419	WUGSC:H_NH0244E06.1	AC007277	similar to nonhistone chromosomal protein HMG-1 [Homo sapiens]; probable pseudogene; similar to P09429 (PID:g123369); H_NH0244E06.1; Homo sapiens BAC clone RP11-244E6 from 2, complete sequence.
225607_at	-3.19665	0.00466	0.890551	0.114912	0.278588	0.0530118	FLJ31795	AI948491	hypothetical protein FLJ31795
228597_at	-3.19627	0.00215	0.963196	0.0792766	0.301351	0.0342161	C21orf45	AW151538	chromosome 21 open reading frame 45
220148_at	-3.19504	0.00295	1.02045	0.0564493	0.319384	0.0465196	ALDH8A1	NM_022568	aldehyde dehydrogenase 8 family, member A1	metabolism
224728_at	-3.19441	0.00252	1.02462	0.0669007	0.320752	0.0455595	ATPAF1	BE881219	ATP synthase mitochondrial F1 complex assembly factor 1
218031_s_at	-3.19419	0.00295	1.01445	0.0627859	0.317591	0.0473607	C14orf116	NM_018589	chromosome 14 open reading frame 116
213308_at	-3.19383	0.00298	0.9676	0.0593434	0.302959	0.0452678	SHANK2	BF435773	SH3 and multiple ankyrin repeat domains 2	GO:7242;intracellular signaling cascade;non-traceable author statement
225863_s_at	-3.19324	0.00215	0.966645	0.0789791	0.302716	0.0355623	DKFZP762D096	AL568826	hypothetical protein DKFZp762D096
221265_s_at	-3.1929	0.00549	1.04001	0.063672	0.325727	0.058599	DKFZP564O1664	NM_030800	hypothetical protein DKFZp564O1664
224994_at	-3.18994	0.00292	1.00293	0.0537633	0.314404	0.0452305	CAMK2D	AA777512	calcium/calmodulin-dependent protein kinase (CaM kinase) II delta
206155_at	-3.1899	0.0051	0.971611	0.0652899	0.304589	0.0545043	ABCC2	NM_000392	ATP-binding cassette, sub-family C (CFTR/MRP), member 2	transport
200739_s_at	-3.18842	0.00215	0.958717	0.0640571	0.300687	0.0378093	SMT3H1	BG338532	SMT3 suppressor of mif two 3 homolog 1 (yeast)
204033_at	-3.18675	0.00215	0.955271	0.0677531	0.299763	0.0344842	TRIP13	NM_004237	thyroid hormone receptor interactor 13	transcription from Pol II promoter
228601_at	-3.18601	0.00719	0.944462	0.0719926	0.29644	0.0596472		AW340112	Homo sapiens, clone IMAGE:5296725, mRNA
201590_x_at	-3.18444	0.00384	0.992794	0.0610563	0.311764	0.0503553	ANXA2	NM_004039	annexin A2	skeletal development
200072_s_at	-3.18116	0.00215	1.01177	0.0722051	0.318049	0.0374118	HNRPM	AF061832	heterogeneous nuclear ribonucleoprotein M
220741_s_at	-3.17802	0.00223	0.913969	0.0922333	0.287591	0.0411875	PPA2	NM_006903	inorganic pyrophosphatase 2
201447_at	-3.17429	0.00217	0.960752	0.057232	0.302667	0.0380307	TIA1	H96549	TIA1 cytotoxic granule-associated RNA binding protein	GO:6917;induction of apoptosis;predicted/computed
212448_at	-3.17354	0.00215	0.887922	0.097487	0.279789	0.0362476	NEDD4L	AB007899	neural precursor cell expressed, developmentally down-regulated 4-like
222640_at	-3.17331	0.00215	1.02299	0.0640288	0.322373	0.0363022	DNMT3A	N26002	DNA (cytosine-5-)-methyltransferase 3 alpha	GO:6306;DNA methylation;predicted/computed
206024_at	-3.17026	0.00215	0.983673	0.0606123	0.310281	0.0380074	HPD	NM_002150	4-hydroxyphenylpyruvate dioxygenase	tyrosine catabolism; phenylalanine catabolism; aromatic amino acid family metabolism
214708_at	-3.16905	0.00217	0.991459	0.0561346	0.312857	0.0393972	SNTB1	BG484314	syntrophin, beta 1 (dystrophin-associated protein A1, 59kDa, basic component 1)	GO:7242;intracellular signaling cascade;inferred from electronic annotation
210587_at	-3.16851	0.00215	1.01969	0.0765811	0.321819	0.039988	INHBE	BC005161	activin beta E	cell growth and/or maintenance
222908_at	-3.16616	0.00353	0.93934	0.073123	0.296682	0.0488024	FLJ23403	AW269818	hypothetical protein FLJ23403
218102_at	-3.16467	0.00295	1.01231	0.0532124	0.319877	0.0457139	CGI-26	NM_015954	CGI-26 protein
228402_at	-3.16236	0.00217	0.973825	0.0643307	0.307943	0.0401216	ZBED3	AI679968	zinc finger, BED domain containing 3
215416_s_at	-3.15926	0.00217	0.986526	0.064462	0.312265	0.0397576		AC004472	gb:AC004472 /DB_XREF=gi:2984582 /FEA=DNA_5 /CNT=4 /TID=Hs.3439.1 /TIER=ConsEnd /STK=0 /UG=Hs.3439 /LL=30968 /UG_GENE=STOML2 /UG_TITLE=stomatin-like 2 /DEF=Homo sapiens chromosome 9, P1 clone 11659
221675_s_at	-3.15816	0.00215	0.992591	0.0616963	0.314294	0.0363101	CHPT1	AF195624	choline phosphotransferase 1	GO:8654;CDP-OH_P_transf;phospholipid biosynthesis;1e-25;extended:Unknown
1567107_s_at	-3.1555	0.00215	1.00535	0.0712633	0.318604	0.0349897	TPM4	AF362887	tropomyosin 4	GO:7517;muscle development;inferred from electronic annotation
202900_s_at	-3.15278	0.00276	0.970999	0.0698662	0.307982	0.0460458	NUP88	NM_002532	nucleoporin 88kDa	transport
228594_at	-3.14678	0.00217	0.995165	0.0525971	0.316249	0.038554	FLJ30596	H94910	hypothetical protein FLJ30596
229491_at	-3.14654	0.00215	0.988041	0.0735994	0.314009	0.0360133	LOC133308	BF433180	hypothetical protein BC009732
210983_s_at	-3.14507	0.00215	1.00784	0.05073	0.320452	0.0347857	MCM7	AF279900	MCM7 minichromosome maintenance deficient 7 (S. cerevisiae)	DNA replication
210964_s_at	-3.14236	0.00216	1.04673	0.0744636	0.333102	0.0423801	GYG2	U94364	glycogenin 2	glycogen biosynthesis; carbohydrate biosynthesis
218445_at	-3.14116	0.0355	1.03112	0.0887322	0.32826	0.109912	H2AFY2	NM_018649	H2A histone family, member Y2	nucleosome assembly; chromosome organization and biogenesis (sensu Eukarya)
235965_at	-3.14088	0.00281	0.969792	0.064249	0.308765	0.0454837	DKFZP434B0335	BF513674	DKFZP434B0335 protein
225006_x_at	-3.14018	0.00215	0.999595	0.0720061	0.318324	0.0344581	TH1L	AJ238379	TH1-like (Drosophila)
225865_x_at	-3.1385	0.00215	0.988235	0.0848445	0.314875	0.0349395	TH1L	AJ238374	TH1-like (Drosophila)
223808_s_at	-3.1354	0.00215	0.964206	0.0567319	0.307523	0.0342421	LOC114971	AF277187	hypothetical protein LOC114971
205311_at	-3.13276	0.00262	0.965147	0.0756741	0.308082	0.0456771	DDC	NM_000790	dopa decarboxylase (aromatic L-amino acid decarboxylase)	amino acid metabolism; catecholamine biosynthesis
225012_at	-3.13248	0.00215	0.991685	0.0864624	0.316581	0.0414771	HDLBP	BE378479	high density lipoprotein binding protein (vigilin)	GO:6869;lipid transport;inferred from electronic annotation GO:8203;cholesterol metabolism;traceable author statement
238003_at	-3.13096	0.0239	0.993543	0.0542847	0.317328	0.089147	FLJ25530	AI885128	hypothetical protein FLJ25530
231864_at	-3.12809	0.00825	0.959679	0.0675553	0.306794	0.0626062	ZNF33A	D31763	zinc finger protein 33a (KOX 31)
219620_x_at	-3.12798	0.0023	0.97706	0.0670748	0.312362	0.0424219	SLC34A3	NM_017723	solute carrier family 34 (sodium phosphate), member 3	GO:6355;regulation of transcription, DNA-dependent;inferred from electronic annotation GO:6817;phosphate transport;inferred from electronic annotation
228045_at	-3.12682	0.00321	0.99034	0.0886332	0.316725	0.0514474	SUGT1	BF438106	SGT1, suppressor of G2 allele of SKP1 (S. cerevisiae)	GO:69;centromere/kinetochore complex maturation;predicted/computed GO:74;regulation of cell cycle;experimental evidence GO:7067;mitosis;predicted/computed
228221_at	-3.12662	0.0023	0.955884	0.0747267	0.305725	0.0426049	MGC45474	AA809640	hypothetical protein MGC45474
211385_x_at	-3.12311	0.00215	1.0266	0.0580848	0.328712	0.0365481	SULT1A2	U28169	sulfotransferase family, cytosolic, 1A, phenol-preferring, member 2	amine biosynthesis; steroid metabolism
229303_at	-3.12311	0.00521	0.973653	0.067943	0.311757	0.0555846	SF3B1	AI018793	splicing factor 3b, subunit 1, 155kDa	GO:6371;mRNA splicing;non-traceable author statement
218806_s_at	-3.12254	0.0149	0.99535	0.0580264	0.318763	0.0763238	VAV3	AF118887	vav 3 oncogene	small GTPase mediated signal transduction
202326_at	-3.12134	0.00215	1.01488	0.116743	0.325141	0.0379192	BAT8	NM_006709	HLA-B associated transcript 8	chromatin modification
225569_at	-3.12025	0.00274	1.00102	0.0512946	0.320814	0.0439441	EIF2C2	AI813489	eukaryotic translation initiation factor 2C, 2	GO:6412;protein biosynthesis;non-traceable author statement
211363_s_at	-3.11892	0.0121	1.01928	0.05966	0.326807	0.0730613	MTAP	AF109294	methylthioadenosine phosphorylase	nucleobase, nucleoside, nucleotide and nucleic acid metabolism
209873_s_at	-3.11508	0.00254	1.04495	0.0597006	0.335448	0.0456161	PKP3	AF053719	plakophilin 3	cell adhesion
225097_at	-3.1142	0.00215	1.02627	0.0540442	0.329547	0.0372196	na	BF594155	hypothetical gene LOC136015
55081_at	-3.11132	0.00317	0.948235	0.0626023	0.304769	0.0463153		4876617_RC	Cluster Incl. W46406:zc31c10.s1 Homo sapiens cDNA, 3 end /clone=IMAGE-323922 /clone_end=3' /gb=W46406 /gi=1331036 /ug=Hs.8535 /len=568	GO:16192;vesicle-mediated transport;Unknown
235783_at	-3.11053	0.00279	1.00751	0.0822142	0.323904	0.0493876	C1orf33	BG107419	chromosome 1 open reading frame 33	GO:6412;protein biosynthesis;inferred from electronic annotation
216607_s_at	-3.10793	0.00215	0.997172	0.0592376	0.320848	0.03657	CYP51P2	U40053	Human lanosterol 14-alpha demethylase (CYP51P2) processed pseudogene, complete cds.
231807_at	-3.10763	0.00304	0.99128	0.0772646	0.318982	0.0494894	DKFZP761L0424	AL157473	hypothetical protein DKFZp761L0424
219212_at	-3.10758	0.00215	0.975264	0.0770854	0.313835	0.0357833	HSP70-4	NM_016299	likely ortholog of mouse heat shock protein, 70 kDa 4	proteolysis and peptidolysis
209919_x_at	-3.10671	0.00264	1.02892	0.0572059	0.331193	0.045362	GGT1	L20490	gamma-glutamyltransferase 1	amino acid metabolism
225807_at	-3.10634	0.00215	1.03377	0.06982	0.332794	0.0345516	JUB	AK025567	jub, ajuba homolog (Xenopus laevis)	transport
212657_s_at	-3.10374	0.00302	1.01836	0.0657004	0.328108	0.0487659		U65590	gb:U65590 /DB_XREF=gi:2707374 /FEA=mRNA /CNT=107 /TID=Hs.81134.0 /TIER=Stack /STK=35 /UG=Hs.81134 /LL=3557 /UG_GENE=IL1RN /UG_TITLE=interleukin 1 receptor antagonist /DEF=Homo sapiens IL-1 receptor antagonist IL-1Ra (IL-1RN) gene, alternatively spliced forms, complete cds	GO:6954;inflammatory response;not recorded
226817_at	-3.10118	0.00246	0.99155	0.0498287	0.319733	0.0413251	DSC2	AU154691	desmocollin 2	GO:7156;homophilic cell adhesion;inferred from electronic annotation GO:7155;cell adhesion;traceable author statement
215603_x_at	-3.09991	0.00233	0.922733	0.0771907	0.297664	0.0422429	na	AI344075	similar to Gamma-glutamyltranspeptidase 1 precursor (Gamma-glutamyltransferase 1) (CD224 antigen)
212142_at	-3.09656	0.00217	1.0259	0.0646492	0.331302	0.0409342	MCM4	AI936566	MCM4 minichromosome maintenance deficient 4 (S. cerevisiae)	GO:6355;regulation of transcription, DNA-dependent;inferred from electronic annotation GO:6260;DNA replication;non-traceable author statement GO:6270;DNA replication initiation;inferred from electronic annotation
212281_s_at	-3.09638	0.00215	0.997227	0.056496	0.322062	0.0338063	MAC30	BF038366	hypothetical protein MAC30	GO:1558;regulation of cell growth;non-traceable author statement
225185_at	-3.09593	0.00217	1.01311	0.0709026	0.327239	0.0418399	MRAS	BF343625	muscle RAS oncogene homolog	GO:7517;muscle development;traceable author statement GO:7275;development;traceable author statement GO:30036;actin cytoskeleton organization and biogenesis;traceable author statement GO:7265;RAS protein signal transduction;traceable author statement
203643_at	-3.09467	0.00254	0.852295	0.118668	0.275408	0.0381046	ERF	NM_006494	Ets2 repressor factor	cell proliferation; regulation of cell cycle; regulation of transcription from Pol II promoter
229829_at	-3.09348	0.00811	1.02899	0.0619561	0.33263	0.0654346	MGC17515	AA429735	hypothetical protein MGC17515
205356_at	-3.0927	0.00401	0.982821	0.0630813	0.317788	0.0513462	USP13	NM_003940	ubiquitin specific protease 13 (isopeptidase T-3)	ubiquitin-dependent protein catabolism
203222_s_at	-3.09254	0.00215	1.00318	0.0507673	0.324386	0.0350225	TLE1	NM_005077	transducin-like enhancer of split 1 (E(sp1) homolog, Drosophila)	regulation of transcription, DNA-dependent; histogenesis and organogenesis; development; signal transduction
226301_at	-3.09243	0.00248	0.983755	0.0542042	0.318117	0.0421171	dJ55C23.6	AV729072	dJ55C23.6 gene
204751_x_at	-3.08919	0.00215	1.05871	0.102923	0.342714	0.0391511	DSC2	NM_004949	desmocollin 2	homophilic cell adhesion
205597_at	-3.08844	0.00218	0.932598	0.0785644	0.301964	0.0409665	C6orf29	NM_025257	chromosome 6 open reading frame 29
205194_at	-3.08766	0.00215	0.955257	0.0584469	0.309379	0.034349	PHKG1	NM_004577	phosphorylase kinase, gamma 1 (muscle)	L-serine biosynthesis; metabolism
202153_s_at	-3.08707	0.00217	1.01151	0.0497329	0.32766	0.0385158	NUP62	NM_016553	nucleoporin 62kDa	transport
1567013_at	-3.08687	0.0117	0.958369	0.175223	0.310466	0.0718345	NFE2L2	AF323119	nuclear factor (erythroid-derived 2)-like 2	GO:6355;regulation of transcription, DNA-dependent;inferred from electronic annotation GO:6366;transcription from Pol II promoter;traceable author statement
203231_s_at	-3.0855	0.0235	0.883484	0.115542	0.286334	0.0839376	SCA1	AW235612	spinocerebellar ataxia 1 (olivopontocerebellar ataxia 1, autosomal dominant, ataxin 1)
225228_at	-3.08442	0.00496	0.908849	0.0900809	0.294658	0.0543644	MGC54289	AI474054	hypothetical protein MGC54289
229114_at	-3.08296	0.0115	0.96859	0.0620131	0.314176	0.069184	GAB1	AW237741	GRB2-associated binding protein 1	GO:8286;insulin receptor signaling pathway;predicted/computed GO:7173;EGF receptor signaling pathway;predicted/computed GO:8283;cell proliferation;experimental evidence
222740_at	-3.07908	0.00215	1.01265	0.0669052	0.32888	0.0394052	PRO2000	AI925583	PRO2000 protein
217797_at	-3.07879	0.00342	1.04483	0.0668458	0.339363	0.0520701	HSPC155	NM_016406	hypothetical protein HSPC155	ubiquitin cycle
223266_at	-3.07865	0.00215	1.02083	0.0542501	0.331584	0.0341927	ALS2CR2	AB038950	amyotrophic lateral sclerosis 2 (juvenile) chromosome region, candidate 2	protein amino acid phosphorylation
221261_x_at	-3.07861	0.00215	0.974982	0.0674569	0.316695	0.0369469	MAGED4	NM_030801	melanoma antigen, family D, 4
218301_at	-3.07756	0.00215	1.02129	0.060942	0.33185	0.0381863	RNPEPL1	NM_018226	arginyl aminopeptidase (aminopeptidase B)-like 1	proteolysis and peptidolysis
211569_s_at	-3.07708	0.00215	1.03473	0.0604969	0.336271	0.0361341	HADHSC	AF001903	L-3-hydroxyacyl-Coenzyme A dehydrogenase, short chain
218341_at	-3.07349	0.0022	1.00553	0.086216	0.327162	0.0445699	FLJ11838	NM_024664	hypothetical protein FLJ11838
202247_s_at	-3.0733	0.00375	0.999682	0.0560734	0.325279	0.0498522	MTA1	BE561596	metastasis associated 1	GO:6355;regulation of transcription, DNA-dependent;inferred from electronic annotation GO:7165;signal transduction;traceable author statement
242263_at	-3.07328	0.00215	1.03584	0.072907	0.337046	0.0377782	CGI-100	BE620297	CGI-100 protein	GO:6886;intracellular protein transport;inferred from electronic annotation
221571_at	-3.07312	0.00327	0.972074	0.0670702	0.316315	0.0485294	TRAF3	AI721219	TNF receptor-associated factor 3	GO:7165;signal transduction;traceable author statement GO:6917;induction of apoptosis;traceable author statement
201448_at	-3.06981	0.00215	0.978186	0.0576695	0.318648	0.0339963	TIA1	AL046419	TIA1 cytotoxic granule-associated RNA binding protein	GO:6917;induction of apoptosis;predicted/computed
212867_at	-3.06896	0.0022	0.988309	0.0532668	0.322034	0.0395469	na	AI040324	hypothetical gene supported by BC047111
219559_at	-3.06709	0.0142	0.881135	0.111989	0.287287	0.0720161	C20orf59	NM_022082	chromosome 20 open reading frame 59
210986_s_at	-3.06687	0.00215	0.984263	0.054706	0.320934	0.0354523	TPM1	Z24727	tropomyosin 1 (alpha)	regulation of heart rate; regulation of muscle contraction
228478_at	-3.0661	0.00217	0.905945	0.093779	0.295471	0.038616		AA889954	Homo sapiens, clone IMAGE:5276760, mRNA
226438_at	-3.06532	0.00383	1.01192	0.0591715	0.33012	0.0513069	SNTB1	AK025100	syntrophin, beta 1 (dystrophin-associated protein A1, 59kDa, basic component 1)	GO:7242;intracellular signaling cascade;inferred from electronic annotation
210881_s_at	-3.06342	0.00215	0.999682	0.0728753	0.326329	0.0377571	IGF2	M17863	insulin-like growth factor 2 (somatomedin A)	growth pattern; insulin receptor signaling pathway; imprinting; physiological processes; skeletal development; cell proliferation; regulation of cell cycle
212525_s_at	-3.06224	0.00215	1.04971	0.106828	0.342792	0.0431742		AA760862	nz14g12.s1 NCI_CGAP_GCB1 Homo sapiens cDNA clone IMAGE:1287814 3' similar to gb:X14850_cds1 HISTONE H2A.X (HUMAN);, mRNA sequence.	GO:7001;chromosome organization and biogenesis (sensu Eukarya);non-traceable author statement GO:6334;nucleosome assembly;non-traceable author statement
223730_at	-3.06081	0.00215	0.985876	0.0525238	0.322097	0.0363778	GPC6	AF111178	glypican 6	cell growth and/or maintenance; development
213577_at	-3.05976	0.00223	1.02634	0.088226	0.335432	0.0458192	SQLE	AA639705	squalene epoxidase	GO:6118;electron transport;inferred from electronic annotation GO:6725;aromatic compound metabolism;inferred from electronic annotation GO:16126;sterol biosynthesis;non-traceable author statement
1556285_s_at	-3.054	0.00215	0.952817	0.0614092	0.31199	0.0354878	PPA2	AF086012	inorganic pyrophosphatase 2
231034_s_at	-3.05258	0.00266	0.902527	0.10723	0.29566	0.0445909	KIAA1357	AI871589	KIAA1357 protein
229333_at	-3.05252	0.00369	1.01997	0.0607549	0.33414	0.0513448		BE466139	Homo sapiens transcribed sequence with weak similarity to protein ref:NP_071431.1 (H.sapiens) cytokine receptor-like factor 2; cytokine receptor CRL2 precusor [Homo sapiens]
204120_s_at	-3.05136	0.00215	0.980945	0.0590466	0.321478	0.035664	ADK	NM_001123	adenosine kinase	ribonucleoside monophosphate biosynthesis; purine salvage
217673_x_at	-3.04926	0.00253	0.961704	0.0745067	0.315389	0.045094		AA650558	nt02g10.s1 NCI_CGAP_Lym3 Homo sapiens cDNA clone IMAGE:1192002 3' similar to gb:X56009 GUANINE NUCLEOTIDE-BINDING PROTEIN G(S), ALPHA SUBUNIT (HUMAN);, mRNA sequence.	GO:7608;olfaction;experimental evidence GO:7190;adenylate cyclase activation;experimental evidence GO:6894;Golgi to secretory vesicle transport;predicted/computed
225313_at	-3.04898	0.00236	0.960208	0.0597902	0.314928	0.0416093	C20orf177	AI627538	chromosome 20 open reading frame 177
218182_s_at	-3.04792	0.00227	0.961676	0.0759543	0.315519	0.0430274	CLDN1	NM_021101	claudin 1	cell adhesion
225368_at	-3.04729	0.00215	0.993975	0.0548368	0.326183	0.0344488	na	BF218115	hypothetical gene LOC136015
226334_s_at	-3.047	0.00223	0.942018	0.067017	0.309163	0.0407473	AHSA2	AW117717	AHA1, activator of heat shock 90kDa protein ATPase homolog 2 (yeast)	GO:6810;transport;inferred from electronic annotation
223172_s_at	-3.04672	0.00233	1.01945	0.058758	0.334606	0.0431543	HSPC242	AF060924	hypothetical protein HSPC242
202783_at	-3.04663	0.00215	1.01999	0.0523128	0.334792	0.0381267	NNT	U40490	nicotinamide nucleotide transhydrogenase	proton transport; electron transport; energy pathways
226145_s_at	-3.04483	0.00215	0.999106	0.0583459	0.328132	0.0353651	FRAS1	AL157471	Fraser syndrome 1	electron transport
225861_at	-3.04311	0.00262	1.04469	0.0594735	0.343295	0.0464669	MGC15416	AW001250	hypothetical protein MGC15416
214765_s_at	-3.04236	0.00745	1.07836	0.0906389	0.354447	0.0705121	ASAHL	AK024677	N-acylsphingosine amidohydrolase (acid ceramidase)-like	biological_process unknown
205222_at	-3.04201	0.00215	1.06656	0.0754814	0.350611	0.0394671	EHHADH	NM_001966	enoyl-Coenzyme A, hydratase/3-hydroxyacyl Coenzyme A dehydrogenase	fatty acid metabolism; energy pathways
224571_at	-3.04072	0.00567	1.02927	0.0689705	0.338494	0.0601107	IRF2BP2	BF968057	interferon regulatory factor 2 binding protein 2
218898_at	-3.04063	0.00429	0.988405	0.0505437	0.325066	0.0506807	CT120	NM_024792	membrane protein expressed in epithelial-like lung adenocarcinoma
220435_at	-3.04007	0.00253	1.00668	0.0529255	0.331139	0.0432682	DKFZp547M236	NM_018713	hypothetical protein DKFZp547M236	cation transport
208051_s_at	-3.03945	0.00215	0.980827	0.0576686	0.322699	0.038089	PAIP1	NM_006451	polyadenylate binding protein-interacting protein 1	protein biosynthesis
242931_at	-3.0379	0.00215	0.930229	0.0730715	0.306207	0.0354039		AI218358	Homo sapiens transcribed sequences
227917_at	-3.03764	0.00215	0.919259	0.0800254	0.302623	0.0378967		AW192692	xl48g10.x1 NCI_CGAP_Pan1 Homo sapiens cDNA clone IMAGE:2677986 3' similar to TR:O00597 O00597 CYTOCHROME C-LIKE POLYPEPTIDE. ;contains LTR5.b1 LTR5 repetitive element ;, mRNA sequence.
203722_at	-3.03724	0.00215	0.95069	0.0836673	0.313011	0.0344807	ALDH4A1	NM_003748	aldehyde dehydrogenase 4 family, member A1	proline biosynthesis; proline catabolism; metabolism
228401_at	-3.03716	0.00215	1.03398	0.0620665	0.340444	0.035545	PRO2000	AI656807	PRO2000 protein
225261_x_at	-3.03706	0.00215	0.990062	0.073745	0.325993	0.0393981	TH1L	AJ238376	TH1-like (Drosophila)
203557_s_at	-3.03605	0.00215	0.947103	0.0655157	0.311953	0.0354359	PCBD	NM_000281	6-pyruvoyl-tetrahydropterin synthase/dimerization cofactor of hepatocyte nuclear factor 1 alpha (TCF1)	L-phenylalanine metabolism; tetrahydrobiopterin biosynthesis
221869_at	-3.03571	0.00339	1.12062	0.162562	0.369145	0.0572532		AL118506	gb:AL118506 /DB_XREF=gi:10190557 /FEA=mRNA /CNT=51 /TID=Hs.158654.0 /TIER=Stack /STK=12 /UG=Hs.158654 /LL=57473 /UG_GENE=KIAA1196 /UG_TITLE=KIAA1196 protein /DEF=Human DNA sequence from clone RP4-591C20 on chromosome 20. Contains ESTs, STSs, GSSs and CpG islands. Contains a novel gene for a protein similar to NG26, the TPD52L2 gene for two isoforms of tumor protein D52-like protein 2, a gene for …	GO:6355;regulation of transcription, DNA-dependent;inferred from electronic annotation
1558215_s_at	-3.0335	0.00448	1.03636	0.0743255	0.341637	0.0573722		AU145147	AU145147 HEMBA1 Homo sapiens cDNA clone HEMBA1004029 3', mRNA sequence.
235390_at	-3.02772	0.00343	0.965788	0.0708588	0.318982	0.0497423	FLJ36754	AA398321	hypothetical protein FLJ36754
224970_at	-3.02737	0.00262	1.16198	0.154026	0.383825	0.0545201	NFIA	AA419275	nuclear factor I/A	GO:6355;regulation of transcription, DNA-dependent;non-traceable author statement GO:6260;DNA replication;inferred from electronic annotation GO:19079;viral genome replication;non-traceable author statement
208025_s_at	-3.02622	0.00337	0.994412	0.051555	0.328599	0.0473836	HMGA2	NM_003483	high mobility group AT-hook 2	establishment and/or maintenance of chromatin architecture; cell growth and/or maintenance; regulation of transcription, DNA-dependent; development
225062_at	-3.02618	0.00215	1.02079	0.0808704	0.33732	0.0363597		BF667120	Homo sapiens cDNA: FLJ23285 fis, clone HEP09071.
201129_at	-3.02579	0.00215	1.03937	0.0578328	0.343504	0.0384171	SFRS7	NM_006276	splicing factor, arginine/serine-rich 7, 35kDa	mRNA processing; mRNA splicing
207348_s_at	-3.02522	0.00718	1.0651	0.21139	0.352074	0.0564887	LIG3	NM_002311	ligase III, DNA, ATP-dependent	meiotic recombination; spermatogenesis; DNA repair
1555831_s_at	-3.0247	0.00276	0.95404	0.0605131	0.315416	0.0445191		BC004948	gb:BC004948.1 /DB_XREF=gi:13436313 /TID=Hs2Affx.1.474 /CNT=1 /FEA=FLmRNA /TIER=ConsEnd /STK=0 /NOTE=sequence(s) not in UniGene /DEF=Homo sapiens, clone MGC:10846 IMAGE:3616550, mRNA, complete cds. /PROD=Unknown (protein for MGC:10846) /FL=gb:BC004948.1
214141_x_at	-3.02435	0.00401	0.980123	0.0523121	0.324078	0.0496877	SFRS7	BF033354	splicing factor, arginine/serine-rich 7, 35kDa	GO:6371;mRNA splicing;experimental evidence GO:6397;mRNA processing;experimental evidence
208161_s_at	-3.02425	0.00835	1.13624	0.119009	0.375708	0.0789926	ABCC3	NM_020037	ATP-binding cassette, sub-family C (CFTR/MRP), member 3	transport
205909_at	-3.02263	0.00215	1.01786	0.0823086	0.336747	0.0342089	POLE2	NM_002692	polymerase (DNA directed), epsilon 2 (p59 subunit)	DNA replication; DNA repair
200947_s_at	-3.02173	0.0022	1.00817	0.0501855	0.333641	0.0397173	GLUD1	NM_005271	glutamate dehydrogenase 1
202726_at	-3.02128	0.00215	1.0334	0.0668388	0.34204	0.0387819	LIG1	NM_000234	ligase I, DNA, ATP-dependent	DNA replication; embryogenesis and morphogenesis; DNA repair; DNA recombination; cytokinesis
202613_at	-3.02103	0.00217	1.00904	0.0565877	0.334004	0.0399661	CTPS	NM_001905	CTP synthase	drug resistance; nucleobase, nucleoside, nucleotide and nucleic acid metabolism; pyrimidine nucleotide biosynthesis; glutamine metabolism
210063_at	-3.02044	0.00254	0.873313	0.102189	0.289135	0.0421629	SARDH	AF162428	sarcosine dehydrogenase
207163_s_at	-3.02017	0.00215	0.90338	0.0827456	0.299116	0.0351784	AKT1	NM_005163	v-akt murine thymoma viral oncogene homolog 1	response to heat; nitric oxide biosynthesis; anti-apoptosis; G-protein coupled receptor protein signaling pathway; protein amino acid phosphorylation; signal transduction
211612_s_at	-3.01988	0.0027	1.03911	0.0650218	0.34409	0.0479274		U62858	IL-13 receptor; IL-13R or IL-13Ralpha; this protein together with the 140 kDa IL-4 binding protein, IL-4R or IL-4Ralpha, can form a functional receptor for IL-13; IL-13R plus IL-4R is also one of the functional forms of the IL-4 receptor, the other is IL-4R plus the common cytokine receptor gamma chain; Human interleukin-13 receptor mRNA, complete cds.	GO:7166;cell surface receptor linked signal transduction;traceable author statement
207425_s_at	-3.01929	0.00789	1.04012	0.0632632	0.344493	0.0659782	MSF	NM_006640	MLL septin-like fusion
224468_s_at	-3.01479	0.00222	0.983801	0.0819873	0.326325	0.0437875	MGC13170	BC006151	MGC13170 gene
201110_s_at	-3.01438	0.00215	0.997715	0.056964	0.330986	0.0364843	THBS1	NM_003246	thrombospondin 1	blood coagulation; cell adhesion; development; neurogenesis; cell motility
227110_at	-3.01323	0.00215	0.952567	0.0700346	0.316128	0.0383538	HNRPC	AA126793	heterogeneous nuclear ribonucleoprotein C (C1/C2)	GO:6371;mRNA splicing;traceable author statement
223700_at	-3.01056	0.00215	0.984795	0.0531123	0.327113	0.0356425	GAJ	AY028916	GAJ protein
209862_s_at	-3.01041	0.00215	0.979201	0.0732586	0.325272	0.0364659	KIAA0092	BC001233	translokin
235363_at	-3.00992	0.016	0.995173	0.0632059	0.33063	0.0791982		BF108778	Homo sapiens transcribed sequences
233555_s_at	-3.00985	0.00364	0.997628	0.0703611	0.331454	0.0518998		AL034418	gb:AL034418 /DB_XREF=gi:11546048 /FEA=DNA_4 /CNT=2 /TID=Hs.43857.1 /TIER=ConsEnd /STK=1 /UG=Hs.43857 /LL=55959 /UG_GENE=KIAA1247 /UG_TITLE=similar to glucosamine-6-sulfatases /DEF=Human DNA sequence from clone RP5-1049G16 on chromosome 20q12-13.2. Contains the 3 end of the NCOA3 gene for nuclear receptor coactivator 3 (thyroid hormone receptor activator molecule TRAM-1, Receptor-Associated Coacti…
220510_at	-3.00908	0.00346	1.0153	0.0617445	0.337413	0.0505236	RHBG	NM_020407	Rhesus blood group, B glycoprotein	transport
201043_s_at	-3.00907	0.00438	0.996666	0.0525319	0.331221	0.0518535	ANP32A	NM_006305	acidic (leucine-rich) nuclear phosphoprotein 32 family, member A	intracellular signaling cascade
209000_s_at	-3.0088	0.00282	0.992583	0.0541604	0.329893	0.0451717	2004-09-08	BC001329	likely ortholog of mouse septin 8	GO:7049;cell cycle;inferred from electronic annotation
225128_at	-3.00851	0.00401	1.02197	0.0567915	0.339692	0.0522631		AL548941	AL548941 Homo sapiens PLACENTA COT 25-NORMALIZED Homo sapiens cDNA clone CS0DI042YI15 3-PRIME, mRNA sequence.
226974_at	-3.00765	0.00217	0.954657	0.0649987	0.317409	0.0395552		AL536553	AL536553 Homo sapiens FETAL BRAIN Homo sapiens cDNA clone CS0DF038YD07 3-PRIME, mRNA sequence.
214095_at	-3.00618	0.00215	1.00683	0.0686961	0.334919	0.0406301	LOC56901	AW190316	NADH:ubiquinone oxidoreductase MLRQ subunit homolog
235072_s_at	-3.00557	0.00217	1.00086	0.0572066	0.333002	0.0394754		BF594695	Homo sapiens transcribed sequences
238462_at	-3.00377	0.00218	0.967908	0.0718914	0.322231	0.0418187	KIAA1959	AI418293	nm23-phosphorylated unknown substrate	GO:8152;metabolism;inferred from electronic annotation
226620_x_at	-3.00374	0.00217	0.958285	0.0657918	0.319031	0.0400884	DAZAP1	AI951998	DAZ associated protein 1	GO:7283;spermatogenesis;predicted/computed
225732_at	-3.00324	0.00356	1.07846	0.0869948	0.359098	0.0572221	KIAA1340	AU146850	KIAA1340 protein
201505_at	-3.00307	0.0027	0.954908	0.0593854	0.317978	0.0440571	LAMB1	NM_002291	laminin, beta 1	cell adhesion
236831_at	-3.00209	0.0031	1.02333	0.0903134	0.340872	0.0529516	C3orf6	AV683852	chromosome 3 open reading frame 6
202688_at	-3.00123	0.00267	1.0239	0.0651579	0.341162	0.0472674	TNFSF10	NM_003810	tumor necrosis factor (ligand) superfamily, member 10	induction of apoptosis; immune response; signal transduction; cell-cell signaling
209450_at	-2.99902	0.00217	1.06225	0.0792212	0.3542	0.0447488	OSGEP	AB050442	O-sialoglycoprotein endopeptidase	proteolysis and peptidolysis
213574_s_at	-2.99618	0.00215	1.06475	0.082804	0.35537	0.043541	KPNB1	AA861608	karyopherin (importin) beta 1	GO:6886;intracellular protein transport;inferred from electronic annotation GO:60;protein-nucleus import, translocation;traceable author statement GO:6607;NLS-bearing substrate-nucleus import;traceable author statement GO:59;protein-nucleus import, docking;inferred from electronic annotation
223681_s_at	-2.9952	0.0024	0.971329	0.0919692	0.324295	0.045969	INADL	AB044807	InaD-like protein	GO:7242;PDZ;intracellular signaling cascade;1.9e-16;extended:Unknown
230760_at	-2.99111	0.00429	1.01465	0.0717908	0.339223	0.0555355		BF592062	Homo sapiens mRNA; cDNA DKFZp434F2311 (from clone DKFZp434F2311)
202319_at	-2.991	0.00365	0.945849	0.117613	0.316231	0.0522344	SUSP1	NM_015571	SUMO-1-specific protease	proteolysis and peptidolysis
218290_at	-2.99095	0.00215	1.00789	0.0529528	0.336979	0.0375875	MKNK2	NM_018049	MAP kinase-interacting serine/threonine kinase 2	GO:7243;protein kinase cascade;inferred from direct assay GO:6468;protein amino acid phosphorylation;inferred from direct assay GO:6417;regulation of protein biosynthesis;inferred from electronic annotation GO:6950;response to stress;Unknown GO:6445;regulation of translation;inferred from direct assay
225856_at	-2.99016	0.00225	1.03783	0.0688209	0.347081	0.0446016		BF512028	Homo sapiens mRNA; cDNA DKFZp686I23208 (from clone DKFZp686I23208)
201379_s_at	-2.98924	0.00215	0.959817	0.0640738	0.32109	0.0369871	TPD52L2	NM_003288	tumor protein D52-like 2	cell proliferation
223305_at	-2.98895	0.00215	0.998542	0.0669332	0.334078	0.0381456	MGC:13379	AF151078	HSPC244
201910_at	-2.98743	0.00217	0.976464	0.0522084	0.326857	0.0382797	FARP1	BF213279	FERM, RhoGEF (ARHGEF) and pleckstrin domain protein 1 (chondrocyte-derived)
1558250_s_at	-2.98581	0.00215	1.04272	0.0654209	0.349227	0.0403822		AI538880	Homo sapiens cDNA FLJ30708 fis, clone FCBBF2001238.
201516_at	-2.98571	0.00226	0.9719	0.0770689	0.325517	0.043567	SRM	NM_003132	spermidine synthase	spermidine biosynthesis
224982_at	-2.98545	0.00215	1.03146	0.0872311	0.345496	0.0350344	MGC2865	BE790884	hypothetical protein MGC2865
202875_s_at	-2.98427	0.0255	0.956583	0.075436	0.320542	0.0901702	PBX2	BE397715	pre-B-cell leukemia transcription factor 2	GO:6355;regulation of transcription, DNA-dependent;inferred from electronic annotation GO:7388;posterior compartment specification;not recorded GO:7387;anterior compartment specification;not recorded
212279_at	-2.98149	0.00215	0.961899	0.0652404	0.322624	0.0345524	MAC30	BE779865	hypothetical protein MAC30	GO:1558;regulation of cell growth;non-traceable author statement
218533_s_at	-2.9804	0.00217	1.01685	0.067581	0.341179	0.041758	URKL1	NM_017859	uridine kinase-like 1	carbohydrate metabolism; biosynthesis
244872_at	-2.97786	0.00442	0.986913	0.0809167	0.331417	0.0559947	SYNCOILIN	BE514107	intermediate filament protein syncoilin
219795_at	-2.97743	0.017	1.00103	0.0580834	0.336206	0.0806558	SLC6A14	NM_007231	solute carrier family 6 (neurotransmitter transporter), member 14	amino acid metabolism; neurotransmitter transport
224461_s_at	-2.97681	0.00273	1.00069	0.0493613	0.336162	0.0440728	AMID	BC006121	apoptosis-inducing factor (AIF)-homologous mitochondrion-associated inducer of death	electron transport
213226_at	-2.97678	0.00215	0.9803	0.0611483	0.329315	0.0337259	PMSCL1	AI346350	polymyositis/scleroderma autoantigen 1, 75kDa	GO:6364;rRNA processing;non-traceable author statement GO:6955;immune response;non-traceable author statement
202904_s_at	-2.97496	0.00215	1.01781	0.0668867	0.342127	0.0372562	LSM5	NM_012322	LSM5 homolog, U6 small nuclear RNA associated (S. cerevisiae)	mRNA splicing
238604_at	-2.9749	0.0034	0.963812	0.0680726	0.323981	0.0493083		AA768884	Homo sapiens cDNA FLJ25559 fis, clone JTH02834.
203693_s_at	-2.97446	0.0026	1.06607	0.0841675	0.358409	0.0509893	E2F3	NM_001949	E2F transcription factor 3	transcription initiation from Pol II promoter; regulation of transcription, DNA-dependent; regulation of cell cycle
209053_s_at	-2.97348	0.00415	0.923851	0.0975571	0.310697	0.0531806	WHSC1	BE793789	Wolf-Hirschhorn syndrome candidate 1	GO:7345;embryogenesis and morphogenesis;experimental evidence GO:7048;oncogenesis;predicted/computed
219470_x_at	-2.97279	0.00215	0.94825	0.0872329	0.318976	0.0388824	FLJ10895	NM_019084	hypothetical protein FLJ10895	regulation of cell cycle
203797_at	-2.97242	0.00215	0.992881	0.064284	0.334032	0.0351955	VSNL1	AF039555	visinin-like 1
204483_at	-2.97078	0.00253	0.944318	0.0680665	0.317869	0.0438546	ENO3	NM_001976	enolase 3, (beta, muscle)	glycolysis
225533_at	-2.97005	0.00449	0.990397	0.0595132	0.333461	0.0533134	DKFZP727G051	AL117477	DKFZP727G051 protein	regulation of transcription, DNA-dependent
225046_at	-2.96938	0.00217	0.955959	0.0585363	0.321939	0.0381338		AL521247	Homo sapiens cDNA: FLJ23285 fis, clone HEP09071.
212810_s_at	-2.96757	0.00215	1.03498	0.089879	0.348765	0.0422447	SLC1A4	W72527	solute carrier family 1 (glutamate/neutral amino acid transporter), member 4	GO:6835;dicarboxylic acid transport;inferred from electronic annotation GO:15804;neutral amino acid transport;traceable author statement GO:6810;transport;inferred from electronic annotation
223737_x_at	-2.96669	0.00216	1.01994	0.0572671	0.343797	0.039542	CHST9	AF239821	carbohydrate (N-acetylgalactosamine 4-0) sulfotransferase 9	glycosaminoglycan metabolism
222494_at	-2.96514	0.00215	1.05012	0.0670053	0.354154	0.0399812	C14orf116	AW051527	chromosome 14 open reading frame 116
213307_at	-2.96396	0.00376	1.00437	0.058544	0.338861	0.0509557	SHANK2	AF131790	SH3 and multiple ankyrin repeat domains 2	intracellular signaling cascade
225973_at	-2.96112	0.00215	0.947523	0.0814697	0.319988	0.0377574	TAP2	AA573502	transporter 2, ATP-binding cassette, sub-family B (MDR/TAP)	GO:6968;cellular defense response;experimental evidence GO:6952;defense response;predicted/computed GO:15833;peptide transport;experimental evidence
208319_s_at	-2.95991	0.00215	0.996599	0.0502808	0.3367	0.0337743	RBM3	NM_006743	RNA binding motif protein 3	RNA processing
237017_s_at	-2.95942	0.00907	0.942886	0.0883402	0.318605	0.0664		T73002	Homo sapiens transcribed sequences
1559591_s_at	-2.9591	0.00215	1.13074	0.122188	0.382123	0.0410988	CHDH	AA609488	choline dehydrogenase
231042_s_at	-2.95886	0.0357	0.984092	0.0724526	0.332591	0.104348		AA809487	ob85c12.s1 NCI_CGAP_GCB1 Homo sapiens cDNA clone IMAGE:1338166 3', mRNA sequence.
210463_x_at	-2.95798	0.00277	1.06247	0.0905525	0.359189	0.0529434	FLJ20244	BC002492	hypothetical protein FLJ20244
211953_s_at	-2.95666	0.00217	1.02002	0.0574816	0.34499	0.0400708	KPNB3	AU148466	karyopherin (importin) beta 3	GO:6886;intracellular protein transport;inferred from electronic annotation GO:6607;NLS-bearing substrate-nucleus import;traceable author statement GO:59;protein-nucleus import, docking;inferred from electronic annotation
208682_s_at	-2.95625	0.00261	0.993176	0.051705	0.335958	0.0434844	MAGED2	AF126181	melanoma antigen, family D, 2
38157_at	-2.95393	0.00319	0.957734	0.0625158	0.324224	0.0473871		4852828_RC	Cluster Incl. AF059252:Homo sapiens clone 1 HLA class III protein Dom3z (DOM3Z) mRNA, complete cds /cds=(129,1319) /gb=AF059252 /gi=3372629 /ug=Hs.153299 /len=1386
201306_s_at	-2.95287	0.00476	0.990204	0.0565747	0.335336	0.0538248	ANP32B	NM_006401	acidic (leucine-rich) nuclear phosphoprotein 32 family, member B
205993_s_at	-2.94546	0.00334	0.945785	0.0789181	0.321099	0.0497536	TBX2	NM_005994	T-box 2	regulation of transcription, DNA-dependent; development
208817_at	-2.94488	0.00215	0.934913	0.0691843	0.317471	0.0377776	COMT	BC000419	catechol-O-methyltransferase	catecholamine metabolism; neurotransmitter catabolism
222212_s_at	-2.94349	0.00277	1.04889	0.0608425	0.356343	0.0484216	LASS2	AK001105	LAG1 longevity assurance homolog 2 (S. cerevisiae)	regulation of transcription, DNA-dependent
205024_s_at	-2.94126	0.00372	0.973202	0.0530581	0.330879	0.0486765	RAD51	NM_002875	RAD51 homolog (RecA homolog, E. coli) (S. cerevisiae)	mitotic recombination; meiotic recombination; DNA repair; DNA recombination
227527_at	-2.94058	0.00276	1.00041	0.0526869	0.340207	0.0450544	PRKAG1	AI394529	protein kinase, AMP-activated, gamma 1 non-catalytic subunit	GO:7165;signal transduction;traceable author statement GO:7283;spermatogenesis;traceable author statement GO:6633;fatty acid biosynthesis;inferred from electronic annotation GO:6468;protein amino acid phosphorylation;traceable author statement
203384_s_at	-2.94035	0.00217	1.03249	0.0643238	0.351144	0.0426138	GOLGA1	NM_002077	golgi autoantigen, golgin subfamily a, 1
218688_at	-2.94007	0.00215	1.04373	0.0780655	0.355002	0.0423626	DKFZP586B1621	NM_015533	DKFZP586B1621 protein	glycerol metabolism
207102_at	-2.93697	0.00217	0.985148	0.0538021	0.33543	0.0384311	AKR1D1	NM_005989	aldo-keto reductase family 1, member D1 (delta 4-3-ketosteroid-5-beta-reductase)	digestion
215695_s_at	-2.93557	0.00356	1.00952	0.0764872	0.343894	0.0532467	GYG2	U94357	glycogenin 2	GO:5978;glycogen biosynthesis;traceable author statement GO:16051;carbohydrate biosynthesis;inferred from electronic annotation
1555522_s_at	-2.93134	0.00215	0.986949	0.0754739	0.336689	0.038887		BC036262	gb:BC036262.1 /DB_XREF=gi:23270696 /TID=Hs2.20814.2 /CNT=1 /FEA=FLmRNA /TIER=FL /STK=1 /LL=51072 /UG_GENE=CGI-27 /UG=Hs.20814 /DEF=Homo sapiens, C21orf19-like protein, clone MGC:8733 IMAGE:3895306, mRNA, complete cds. /PROD=C21orf19-like protein /FL=gb:BC036262.1
200845_s_at	-2.92969	0.00215	1.00604	0.0594676	0.343393	0.033635	PRDX6	NM_004905	peroxiredoxin 6	response to oxidative stress; phospholipid catabolism
239710_at	-2.92963	0.00298	1.00669	0.0558044	0.343625	0.0471372		AA993515	Homo sapiens transcribed sequences
203556_at	-2.9229	0.00753	0.982634	0.0840307	0.336185	0.0650217	ZHX2	NM_014943	transcription factor ZHX2	regulation of transcription, DNA-dependent
209788_s_at	-2.92141	0.00691	1.02844	0.069146	0.352036	0.0640927	ARTS-1	AF183569	type 1 tumor necrosis factor receptor shedding aminopeptidase regulator	proteolysis and peptidolysis
209623_at	-2.92115	0.00215	0.944317	0.065619	0.323268	0.0351354	MCCC2	AW439494	methylcrotonoyl-Coenzyme A carboxylase 2 (beta)	GO:6552;leucine catabolism;traceable author statement
201616_s_at	-2.91992	0.00216	1.02472	0.0679681	0.35094	0.0417488	CALD1	AL577531	caldesmon 1	GO:7517;muscle development;inferred from electronic annotation GO:6936;muscle contraction;inferred from electronic annotation
209832_s_at	-2.91777	0.00215	1.03688	0.104909	0.355367	0.0374956	CDT1	AF321125	DNA replication factor
207122_x_at	-2.91625	0.00215	0.969465	0.0766876	0.332436	0.0401449	SULT1A2	NM_001054	sulfotransferase family, cytosolic, 1A, phenol-preferring, member 2	amine biosynthesis; steroid metabolism
212186_at	-2.91621	0.0136	0.987196	0.1011	0.33852	0.0787678	ACACA	BE855983	acetyl-Coenzyme A carboxylase alpha	GO:8152;metabolism;inferred from electronic annotation GO:6633;fatty acid biosynthesis;inferred from electronic annotation
223519_at	-2.91503	0.00759	1.0241	0.071747	0.351316	0.0659844	ZAK	AW069181	sterile alpha motif and leucine zipper containing kinase AZK
227228_s_at	-2.91494	0.00235	1.17404	0.146554	0.402767	0.0517378	KIAA1509	AB040942	KIAA1509 protein
207808_s_at	-2.91172	0.00215	1.01882	0.0804086	0.349903	0.036457	PROS1	NM_000313	protein S (alpha)	blood coagulation
242947_at	-2.91155	0.00378	0.925848	0.0769773	0.317992	0.0505723		BF447963	hr83d03.x1 NCI_CGAP_Kid11 Homo sapiens cDNA clone IMAGE:3135077 3' similar to TR:Q9Y2G8 Q9Y2G8 KIAA0962 PROTEIN ;, mRNA sequence.
201655_s_at	-2.91067	0.00323	0.864942	0.123158	0.297163	0.0424286	HSPG2	M85289	heparan sulfate proteoglycan 2 (perlecan)
202410_x_at	-2.908	0.00215	0.922345	0.0824741	0.317175	0.0377167	IGF2	NM_000612	insulin-like growth factor 2 (somatomedin A)	growth pattern; insulin receptor signaling pathway; imprinting; physiological processes; skeletal development; cell proliferation; regulation of cell cycle
220597_s_at	-2.90616	0.00215	1.04811	0.0734953	0.360651	0.0405178	ARL6IP4	NM_018694	ADP-ribosylation-like factor 6 interacting protein 4	RNA splicing
201263_at	-2.90615	0.00245	1.00353	0.0560684	0.345312	0.0435866	TARS	NM_003191	threonyl-tRNA synthetase	threonyl-tRNA aminoacylation
217983_s_at	-2.90474	0.00215	1.07552	0.0784358	0.370263	0.0426277	RNASE6PL	NM_003730	ribonuclease 6 precursor	RNA catabolism
217140_s_at	-2.90401	0.00229	0.967857	0.0721607	0.333283	0.0434974	VDAC1P	AJ002428	Homo sapiens VDAC1 pseudogene.
207705_s_at	-2.90331	0.00215	1.02363	0.0774368	0.352575	0.0402098	KIAA0980	NM_025176	KIAA0980 protein
201036_s_at	-2.90284	0.00215	1.03384	0.0563406	0.356149	0.0350801	HADHSC	NM_005327	L-3-hydroxyacyl-Coenzyme A dehydrogenase, short chain
201423_s_at	-2.90252	0.00545	0.952556	0.0605489	0.328182	0.0550455	CUL4A	AL037208	cullin 4A	GO:82;G1/S transition of mitotic cell cycle;traceable author statement GO:7049;cell cycle;inferred from electronic annotation GO:8629;induction of apoptosis by intracellular signals;traceable author statement GO:7050;cell cycle arrest;traceable author statement GO:8285;negative regulation of cell proliferation;traceable author statement
212845_at	-2.90113	0.00231	0.99114	0.0503653	0.341639	0.041087	KIAA1053	AB028976	KIAA1053 protein
224918_x_at	-2.90102	0.00369	1.03013	0.0545945	0.355091	0.0512619	MGST1	AI220117	microsomal glutathione S-transferase 1
224598_at	-2.89931	0.00215	0.979611	0.0595471	0.337877	0.0375411	MGAT4B	BF570193	mannosyl (alpha-1,3-)-glycoprotein beta-1,4-N-acetylglucosaminyltransferase, isoenzyme B	GO:6491;N-glycan processing;experimental evidence
236249_at	-2.89655	0.00217	0.958657	0.0654418	0.330966	0.0406265	FLJ31051	BF057681	hypothetical protein FLJ31051
219244_s_at	-2.89647	0.00215	0.97508	0.0815037	0.336644	0.0382498	MRPL46	NM_022163	mitochondrial ribosomal protein L46
218710_at	-2.8958	0.0148	1.01179	0.0558234	0.349399	0.0777208	FLJ20272	NM_017735	hypothetical protein FLJ20272
200946_x_at	-2.89497	0.00215	1.00769	0.0501349	0.348082	0.03589	GLUD1	AI339331	glutamate dehydrogenase 1
209298_s_at	-2.89486	0.00481	0.98996	0.0705256	0.341971	0.056398	ITSN1	AF114488	intersectin 1 (SH3 domain protein)	endocytosis; biological_process unknown
205719_s_at	-2.89475	0.00218	1.00585	0.0562451	0.347474	0.0410789	PAH	NM_000277	phenylalanine hydroxylase	amino acid biosynthesis; phenylalanine catabolism; metabolism; aromatic amino acid family metabolism
223978_s_at	-2.89464	0.00226	0.965776	0.0599666	0.333642	0.0414784	C20orf155	AF241784	chromosome 20 open reading frame 155	phospholipid biosynthesis
208999_at	-2.89369	0.00217	0.961874	0.0593957	0.332404	0.0401194	2004-09-08	D86957	likely ortholog of mouse septin 8	cell cycle
212282_at	-2.89273	0.00215	0.997946	0.0494788	0.344984	0.0366204	MAC30	BF038366	hypothetical protein MAC30	GO:1558;regulation of cell growth;non-traceable author statement
201969_at	-2.89026	0.00215	1.01896	0.0803539	0.352551	0.0383307	NASP	AW003362	nuclear autoantigenic sperm protein (histone-binding)	GO:6323;DNA packaging;predicted/computed GO:7283;spermatogenesis;predicted/computed
225739_at	-2.89016	0.00215	0.987058	0.0701212	0.341524	0.0343629	RAB11-FIP4	BF064276	rab11-family interacting protein 4
228868_x_at	-2.88945	0.00541	0.852892	0.152966	0.295175	0.0383812	CDT1	AW075105	DNA replication factor
208808_s_at	-2.88806	0.00215	0.957296	0.0622354	0.331467	0.035922	HMGB2	BC000903	high-mobility group box 2	regulation of transcription, DNA-dependent
201905_s_at	-2.88799	0.0351	0.936106	0.076375	0.324137	0.0991466	C3orf8	BF590317	chromosome 3 open reading frame 8
203332_s_at	-2.88628	0.00217	1.0724	0.0762732	0.371553	0.0455265	INPP5D	NM_005541	inositol polyphosphate-5-phosphatase, 145kDa	phosphate metabolism; signal transduction
213980_s_at	-2.88592	0.00332	0.960613	0.0669453	0.332862	0.0490295	LOC285463	AA053830	hypothetical protein LOC285463
213092_x_at	-2.88397	0.00217	1.03541	0.060572	0.359022	0.0413877	KIAA0974	AW241779	KIAA0974 mRNA
208848_at	-2.88385	0.00215	1.00065	0.0624355	0.346982	0.0366235	ADH5	M30471	alcohol dehydrogenase 5 (class III), chi polypeptide	ethanol oxidation; alcohol metabolism
227954_at	-2.88299	0.00715	0.946657	0.0788435	0.32836	0.0616402	LOC162073	AI458417	hypothetical protein LOC162073
200740_s_at	-2.88283	0.00215	0.98263	0.0608964	0.340857	0.035081	SMT3H1	NM_006936	SMT3 suppressor of mif two 3 homolog 1 (yeast)
212330_at	-2.88174	0.00235	1.01674	0.0516826	0.352823	0.0425659	TFDP1	R60866	transcription factor Dp-1	GO:6357;regulation of transcription from Pol II promoter;traceable author statement GO:74;regulation of cell cycle;traceable author statement
241652_x_at	-2.88163	0.00652	0.901061	0.0901173	0.312692	0.0586316		T82147	yd95d02.r1 Soares fetal liver spleen 1NFLS Homo sapiens cDNA clone IMAGE:115971 5', mRNA sequence.	GO:6461;protein complex assembly;traceable author statement GO:6887;exocytosis;traceable author statement GO:7242;intracellular signaling cascade;inferred from electronic annotation
1570237_at	-2.88106	0.00225	0.985825	0.0842899	0.342174	0.0446601	FGL1	BC033243	fibrinogen-like 1
209667_at	-2.88086	0.00215	1.02016	0.0514754	0.354116	0.0359299	CES2	BF033242	carboxylesterase 2 (intestine, liver)
234950_s_at	-2.87925	0.00366	0.934764	0.0733077	0.324655	0.050167	COP1	AK001278	constitutive photomorphogenic protein
229710_at	-2.87841	0.00335	1.00859	0.0548446	0.350398	0.0490555		AA843541	Homo sapiens transcribed sequences
209064_x_at	-2.87655	0.00228	0.981096	0.0601954	0.341067	0.0422816	PAIP1	AL136920	polyadenylate binding protein-interacting protein 1	protein biosynthesis
208930_s_at	-2.87625	0.00404	0.976003	0.159263	0.339332	0.0431254	ILF3	BG032366	interleukin enhancer binding factor 3, 90kDa
218018_at	-2.87358	0.00471	0.920069	0.139806	0.320182	0.0514441	MGC15873	AW449022	hypothetical protein MGC15873
226587_at	-2.87068	0.00393	1.04395	0.0663315	0.36366	0.055032		BE783065	Homo sapiens, clone IMAGE:5288750, mRNA
205085_at	-2.86808	0.00968	1.02731	0.0668427	0.358189	0.0705161	ORC1L	NM_004153	origin recognition complex, subunit 1-like (yeast)	DNA replication; DNA replication initiation
216095_x_at	-2.86773	0.00233	1.01169	0.0506638	0.352782	0.0421615	MTMR1	AF057354	myotubularin related protein 1	protein amino acid dephosphorylation
229337_at	-2.86694	0.00546	0.982144	0.057185	0.342575	0.0560544	USP2	AW274034	ubiquitin specific protease 2
212343_at	-2.86646	0.00277	0.984549	0.0585712	0.343472	0.0460005	MGC21416	AL117461	hypothetical protein MGC21416
218579_s_at	-2.86624	0.00649	0.942374	0.093804	0.328784	0.061256	DHX35	NM_021931	DEAH (Asp-Glu-Ala-His) box polypeptide 35
202314_at	-2.86614	0.00215	0.980289	0.0529721	0.342024	0.0351604	CYP51A1	NM_000786	cytochrome P450, family 51, subfamily A, polypeptide 1	electron transport; cholesterol biosynthesis
202555_s_at	-2.86604	0.00289	1.03882	0.108343	0.362458	0.0535507	MYLK	NM_005965	myosin, light polypeptide kinase	protein amino acid phosphorylation
202007_at	-2.86529	0.00215	1.01308	0.0571878	0.353568	0.0380825	NID	BF940043	nidogen (enactin)	GO:7160;cell-matrix adhesion;inferred from electronic annotation
202606_s_at	-2.86419	0.00268	0.941937	0.081324	0.328867	0.0466126	TLK1	NM_012290	tousled-like kinase 1
232667_at	-2.86307	0.00338	0.936391	0.121876	0.327058	0.0492366	na	AK023752	hypothetical gene supported by AK023752
217772_s_at	-2.86246	0.00215	1.01922	0.0691174	0.356063	0.0386071	MTCH2	NM_014342	mitochondrial carrier homolog 2 (C. elegans)	transport
241879_at	-2.86185	0.00333	1.04584	0.0883636	0.365442	0.0553879		AW511222	Homo sapiens transcribed sequence with moderate similarity to protein ref:NP_060219.1 (H.sapiens) hypothetical protein FLJ20294 [Homo sapiens]
224661_at	-2.85851	0.0278	0.96044	0.0989881	0.335993	0.0952445	MGC14156	AW028485	hypothetical protein MGC14156
203405_at	-2.85692	0.00215	1.0433	0.0600143	0.365185	0.0402687	DSCR2	NM_003720	Down syndrome critical region gene 2
218908_at	-2.85624	0.0029	0.980826	0.064759	0.343398	0.0475778	ASPSCR1	NM_024083	alveolar soft part sarcoma chromosome region, candidate 1
205768_s_at	-2.85622	0.00215	0.954555	0.0847686	0.334202	0.0374614	SLC27A2	NM_003645	solute carrier family 27 (fatty acid transporter), member 2	very-long-chain fatty acid metabolism
213253_at	-2.85528	0.00305	0.991326	0.0673867	0.347191	0.0491777	SMC2L1	AU154486	SMC2 structural maintenance of chromosomes 2-like 1 (yeast)	GO:7001;chromosome organization and biogenesis (sensu Eukarya);traceable author statement GO:7067;mitosis;inferred from electronic annotation GO:7076;mitotic chromosome condensation;traceable author statement GO:70;mitotic chromosome segregation;traceable author statement GO:6810;transport;inferred from electronic annotation
224200_s_at	-2.85456	0.00215	1.07124	0.09464	0.375274	0.0435401	RAD18	AB035274	RAD18 homolog (S. cerevisiae)	DNA repair
218237_s_at	-2.85425	0.00311	0.985034	0.0524706	0.345112	0.0467047	SLC38A1	NM_030674	solute carrier family 38, member 1	amino acid transport
241390_at	-2.85417	0.00218	0.994619	0.0576354	0.348479	0.0411294		AW117264	Homo sapiens transcribed sequences
218984_at	-2.85398	0.00215	1.01494	0.0518045	0.355622	0.034017	FLJ20485	NM_019042	hypothetical protein FLJ20485
201111_at	-2.8532	0.00215	0.992358	0.050427	0.347805	0.036854	CSE1L	AF053641	CSE1 chromosome segregation 1-like (yeast)	protein-nucleus import, docking; intracellular protein transport; apoptosis; cell proliferation
209487_at	-2.85299	0.00309	1.01169	0.0505344	0.354607	0.0471693	RBPMS	D84109	RNA binding protein with multiple splicing	RNA processing
220189_s_at	-2.8521	0.00217	0.995799	0.0684268	0.349146	0.0414551	MGAT4B	NM_014275	mannosyl (alpha-1,3-)-glycoprotein beta-1,4-N-acetylglucosaminyltransferase, isoenzyme B	N-glycan processing
221989_at	-2.85045	0.00227	0.971925	0.0675698	0.340972	0.0430525		AW057781	Homo sapiens transcribed sequence with moderate similarity to protein sp:P27635 (H.sapiens) RL10_HUMAN 60S ribosomal protein L10 (QM protein) (Tumor suppressor QM) (Laminin receptor homolog)
223707_at	-2.85008	0.00258	0.94561	0.0824506	0.331784	0.0461737	ST5	BC004284	suppression of tumorigenicity 5
209645_s_at	-2.84846	0.0023	1.01399	0.0555311	0.355979	0.0427434	ALDH1B1	NM_000692	aldehyde dehydrogenase 1 family, member B1	carbohydrate metabolism
235708_at	-2.84665	0.00215	1.00857	0.0502462	0.354301	0.0355336	LOC152831	AI677905	klotho beta like
225377_at	-2.84631	0.00215	1.02006	0.0554354	0.35838	0.0348434	FLJ10101	BE783949	hypothetical protein FLJ10101
204379_s_at	-2.8463	0.0022	0.988117	0.0607464	0.347158	0.0418222	FGFR3	NM_000142	fibroblast growth factor receptor 3 (achondroplasia, thanatophoric dwarfism)	JAK-STAT cascade; FGF receptor signaling pathway; MAPKKK cascade; skeletal development; oncogenesis
213385_at	-2.84603	0.00254	0.989382	0.0515422	0.347636	0.0433487	CHN2	AK026415	chimerin (chimaerin) 2	GO:7242;intracellular signaling cascade;inferred from electronic annotation
203492_x_at	-2.8453	0.00215	1.02996	0.0615737	0.361987	0.0349752	KIAA0092	AA918224	translokin
208818_s_at	-2.84236	0.00215	0.968278	0.058863	0.34066	0.0381648	COMT	BC000419	catechol-O-methyltransferase	catecholamine metabolism; neurotransmitter catabolism
218865_at	-2.84175	0.00279	1.02259	0.0618724	0.359845	0.0481442	FLJ22390	NM_022746	hypothetical protein FLJ22390
209759_s_at	-2.84163	0.00215	1.03893	0.074957	0.36561	0.0407056	DCI	BC002746	dodecenoyl-Coenzyme A delta isomerase (3,2 trans-enoyl-Coenzyme A isomerase)	fatty acid metabolism
228955_at	-2.8407	0.00542	0.945241	0.0973628	0.33275	0.0587579		AL041761	Homo sapiens, clone IMAGE:4753714, mRNA
208962_s_at	-2.84067	0.00215	0.950388	0.0665243	0.334565	0.0338752		BE540552	601066683F1 NIH_MGC_10 Homo sapiens cDNA clone IMAGE:3452925 5', mRNA sequence.
224679_at	-2.84006	0.00215	0.99547	0.0630928	0.35051	0.0391266		BE963495	601657278R1 NIH_MGC_67 Homo sapiens cDNA clone IMAGE:3866275 3', mRNA sequence.	GO:7498;mesoderm development;non-traceable author statement
1568619_s_at	-2.839	0.0129	1.00019	0.119782	0.352305	0.0796364	LOC162073	BC015343	hypothetical protein LOC162073
225638_at	-2.83874	0.00215	1.03288	0.077058	0.363852	0.0394097	na	AI564054	similar to ribosomal protein S15
200609_s_at	-2.8362	0.00215	0.992086	0.0532736	0.349794	0.0365031	WDR1	NM_017491	WD repeat domain 1	hearing
225532_at	-2.83446	0.00585	1.01454	0.0599993	0.357931	0.0593311	LOC91768	AI889160	hypothetical protein BC004124
203780_at	-2.83443	0.00392	0.969853	0.0543507	0.342169	0.0499752	EVA1	AF275945	epithelial V-like antigen 1	homophilic cell adhesion; embryogenesis and morphogenesis
208673_s_at	-2.83055	0.00266	1.00303	0.0546596	0.354358	0.0452681	SFRS3	AF107405	splicing factor, arginine/serine-rich 3	mRNA splicing
207266_x_at	-2.82891	0.00231	1.0607	0.0738467	0.374949	0.0475752	RBMS1	NM_016837	RNA binding motif, single stranded interacting protein 1	DNA replication; RNA processing; regulation of translation
218558_s_at	-2.8289	0.00215	0.998541	0.0580128	0.352978	0.0395701	MRPL39	NM_017446	mitochondrial ribosomal protein L39	biological_process unknown
224650_at	-2.82799	0.00336	1.02538	0.052981	0.362583	0.0495863	MAL2	AL117612	mal, T-cell differentiation protein 2
206050_s_at	-2.8279	0.00586	0.963265	0.0883335	0.34063	0.0604387	RNH	NM_002939	ribonuclease/angiogenin inhibitor	RNA catabolism
204128_s_at	-2.8277	0.00215	0.947794	0.0983568	0.335182	0.0350577	RFC3	NM_002915	replication factor C (activator 1) 3, 38kDa	DNA strand elongation; DNA replication
225309_at	-2.82755	0.00215	1.03069	0.066516	0.364515	0.0386102		AL008582	gb:AL008582 /DB_XREF=gi:5360981 /FEA=DNA_1 /CNT=114 /TID=Hs.273234.0 /TIER=Stack /STK=48 /UG=Hs.273234 /UG_TITLE=Human DNA sequence from clone 223H9 on chromosome 22q12.3-13.2. Contains the gene for TOB4 (BTG1 family protein) and the gene for ortholog of A. thaliana F23F1.8. Contains ESTs, STSs, GSSs and four putative CpG islands /DEF=Human DNA sequence from clone 223H9 on chromosome 22q12.3-13.2…
227256_at	-2.82627	0.00215	0.971451	0.0536212	0.343722	0.0374257	KIAA1203	BG289456	KIAA1203 protein	GO:6511;ubiquitin-dependent protein catabolism;inferred from electronic annotation
210904_s_at	-2.82613	0.00226	0.989333	0.0769043	0.350067	0.0447484	IL13RA1	U81380	interleukin 13 receptor, alpha 1	cell surface receptor linked signal transduction
204753_s_at	-2.82543	0.00217	1.00307	0.0573062	0.355015	0.0411244	HLF	AI810712	hepatic leukemia factor	GO:6355;regulation of transcription, DNA-dependent;inferred from electronic annotation GO:7275;development;traceable author statement GO:8151;cell growth and/or maintenance;inferred from electronic annotation GO:6366;transcription from Pol II promoter;traceable author statement
226326_at	-2.82292	0.00215	1.00271	0.0567871	0.355204	0.0381698	MGC16202	AI798098	hypothetical protein MGC16202
224731_at	-2.82278	0.00215	1.02313	0.0531962	0.362453	0.0388912	HMGB1	BF673940	high-mobility group box 1	GO:6355;regulation of transcription, DNA-dependent;inferred from electronic annotation GO:6268;DNA unwinding;non-traceable author statement
203505_at	-2.82036	0.00261	0.976033	0.0651884	0.346067	0.0457304	ABCA1	AF285167	ATP-binding cassette, sub-family A (ABC1), member 1	phagocytosis, engulfment; cholesterol metabolism; small molecule transport
228069_at	-2.82006	0.00377	1.00179	0.0505241	0.355237	0.04999		AL138828	gb:AL138828 /DB_XREF=gi:10443374 /FEA=DNA_2 /CNT=26 /TID=Hs.121536.0 /TIER=Stack /STK=16 /UG=Hs.121536 /UG_TITLE=Human DNA sequence from clone RP11-472E5 on chromosome 6. Contains ESTs and STSs. Contains the 3 part of the gene for high-affinity cAMP-specific 3,5-cyclic phosphodiesterase (EC 3.1.4.17, rolipram-insensitive phosphodiesterase type 7) and a novel gene /DEF=Human DNA sequence from clon…
1554410_a_at	-2.81984	0.00217	0.994113	0.0963599	0.352542	0.0424302	WBSCR16	BC040695	Williams-Beuren syndrome chromosome region 16
202246_s_at	-2.81983	0.00215	0.991475	0.0601617	0.351608	0.0392582	CDK4	NM_000075	cyclin-dependent kinase 4	G1/S transition of mitotic cell cycle; cell proliferation; oncogenesis; regulation of cell cycle
207300_s_at	-2.81814	0.00226	0.953276	0.0637294	0.338264	0.0418732	F7	NM_000131	coagulation factor VII (serum prothrombin conversion accelerator)	proteolysis and peptidolysis; blood coagulation
202546_at	-2.81781	0.00288	0.959406	0.0597999	0.340479	0.0459902	VAMP8	NM_003761	vesicle-associated membrane protein 8 (endobrevin)	nonselective vesicle docking; nonselective vesicle transport; protein complex assembly
203854_at	-2.81616	0.00215	1.04969	0.0790692	0.372736	0.0351846	IF	NM_000204	I factor (complement)	complement activation, classical pathway; proteolysis and peptidolysis
225901_at	-2.81554	0.00292	1.00149	0.0619402	0.3557	0.048145	LOC114971	AI440338	hypothetical protein LOC114971
205594_at	-2.81528	0.00215	1.05763	0.0921538	0.375675	0.0396908	KIAA0924	NM_014897	KIAA0924 protein
1565269_s_at	-2.81525	0.00215	0.943666	0.0968841	0.335198	0.03855	ATF1	AF047022	activating transcription factor 1	GO:6355;regulation of transcription, DNA-dependent;inferred from electronic annotation
224815_at	-2.81517	0.00217	1.01226	0.0496565	0.359572	0.0396025	C20orf92	AA148301	chromosome 20 open reading frame 92
227432_s_at	-2.81378	0.00215	1.00918	0.0904761	0.358655	0.03806	INSR	AI215106	insulin receptor	GO:7165;signal transduction;traceable author statement GO:6091;energy pathways;traceable author statement GO:5975;carbohydrate metabolism;traceable author statement GO:7275;development;traceable author statement GO:7169;transmembrane receptor protein tyrosine kinase signaling pathway;inferred from electronic annotation GO:6468;protein amino acid phosphorylation;traceable author statement GO:8151;…
214282_at	-2.81313	0.00795	0.861859	0.116347	0.30637	0.0596729	CP	AA191647	ceruloplasmin (ferroxidase)	GO:6878;copper ion homeostasis;not recorded GO:6879;iron ion homeostasis;traceable author statement
227027_at	-2.81302	0.00217	0.997171	0.0552563	0.354484	0.0393963	GFPT1	AI268315	glutamine-fructose-6-phosphate transaminase 1	GO:8152;GATase_2;metabolism;3.7e-70;extended:inferred from electronic annotation GO:5975;carbohydrate metabolism;inferred from electronic annotation GO:6112;energy reserve metabolism;traceable author statement GO:6002;fructose 6-phosphate metabolism;traceable author statement GO:6541;glutamine metabolism;inferred from electronic annotation
203373_at	-2.8128	0.00231	1.02868	0.0746484	0.365713	0.0466493	SOCS2	NM_003877	suppressor of cytokine signaling 2	intracellular signaling cascade; regulation of cell growth
213020_at	-2.81201	0.00384	0.916532	0.0846585	0.325934	0.0513039	GOSR1	AI814252	golgi SNAP receptor complex member 1	GO:6888;ER to Golgi transport;not recorded GO:6891;intra-Golgi transport;experimental evidence
210473_s_at	-2.81195	0.00341	0.97072	0.0659358	0.345212	0.0499251		M37712	Homo sapiens p58/GTA protein kinase mRNA, complete cds.	GO:7218;neuropeptide signaling pathway;inferred from electronic annotation
226478_at	-2.81116	0.00266	1.0199	0.0642933	0.362802	0.0476877	TM7SF3	BF540749	seven transmembrane protein TM7SF3
216308_x_at	-2.81068	0.00215	1.03133	0.0873455	0.366931	0.0363033	GRHPR	AK026752	glyoxylate reductase/hydroxypyruvate reductase	excretion
218269_at	-2.80889	0.00217	1.02868	0.0540112	0.366223	0.040418	RNASE3L	NM_013235	putative ribonuclease III	ribosome biogenesis; RNA processing
202137_s_at	-2.80587	0.00215	0.941596	0.0780454	0.33558	0.0398058	BS69	NM_006624	adenovirus 5 E1A binding protein	regulation of transcription, DNA-dependent; cell proliferation; negative regulation of transcription from Pol II promoter; negative regulation of cell cycle
222471_s_at	-2.80581	0.00233	1.02656	0.0802246	0.365871	0.0473271	KCMF1	AI743396	potassium channel modulatory factor 1
207856_s_at	-2.80378	0.00215	0.954169	0.0666056	0.340316	0.0350054	FLJ20297	NM_017951	hypothetical protein FLJ20297
225746_at	-2.80002	0.00245	1.06003	0.0708468	0.37858	0.0484013		BG248313	602400349F1 NIH_MGC_15 Homo sapiens cDNA clone IMAGE:4545685 5', mRNA sequence.
201642_at	-2.79813	0.00215	0.985892	0.0685376	0.352339	0.0374784	IFNGR2	NM_005534	interferon gamma receptor 2 (interferon gamma transducer 1)	resistance to pathogenic bacteria; response to viruses; cell surface receptor linked signal transduction
201347_x_at	-2.79795	0.00215	1.02572	0.0547954	0.366598	0.0358424	GRHPR	NM_012203	glyoxylate reductase/hydroxypyruvate reductase	excretion
201937_s_at	-2.79724	0.00215	0.977447	0.0519669	0.349432	0.0349251	DNPEP	NM_012100	aspartyl aminopeptidase	peptide metabolism
207845_s_at	-2.79682	0.00217	0.98675	0.0582975	0.352812	0.0405164	APC10	NM_014885	anaphase-promoting complex subunit 10	mitotic anaphase; G2/M transition of mitotic cell cycle; mitosis; ubiquitin-dependent protein catabolism; regulation of cell cycle
202032_s_at	-2.79456	0.00215	0.962555	0.065033	0.344439	0.0356369	MAN2A2	NM_006122	mannosidase, alpha, class 2A, member 2	carbohydrate metabolism
236389_x_at	-2.78996	0.00217	0.939915	0.0960683	0.336893	0.0413452		T90064	ye13h02.s1 Stratagene lung (#937210) Homo sapiens cDNA clone IMAGE:117651 3' similar to contains Alu repetitive element;, mRNA sequence.
225179_at	-2.78959	0.00215	1.04651	0.0693272	0.375149	0.0385466	HIP2	AA161140	huntingtin interacting protein 2	GO:6511;ubiquitin-dependent protein catabolism;predicted/computed
200982_s_at	-2.78934	0.00215	0.975364	0.0890908	0.349675	0.0408498	ANXA6	NM_001155	annexin A6
225489_at	-2.78886	0.00215	0.99284	0.0511967	0.356002	0.0366191	DKFZp434C1714	AI720705	hypothetical protein DKFZp434C1714
217729_s_at	-2.78779	0.00215	1.01369	0.0774469	0.363617	0.0398144	AES	NM_001130	amino-terminal enhancer of split
212660_at	-2.78719	0.00639	0.989901	0.0960259	0.35516	0.0640512	na	AI735639	LOC345601
227828_s_at	-2.78591	0.00398	0.948705	0.080243	0.340537	0.0531146	FLJ13391	AV700753	hypothetical protein FLJ13391
214452_at	-2.78578	0.00416	0.933841	0.0827973	0.335218	0.0532596	BCAT1	NM_005504	branched chain aminotransferase 1, cytosolic	branched chain family amino acid biosynthesis; G1/S transition of mitotic cell cycle; metabolism; cell proliferation
227696_at	-2.78512	0.00248	0.911409	0.0928232	0.327242	0.0438216	MTR3	AI701408	homolog of yeast mRNA transport regulator 3
218796_at	-2.78482	0.00239	1.04972	0.112484	0.376943	0.0492091	C20orf42	NM_017671	chromosome 20 open reading frame 42
218552_at	-2.7848	0.0038	1.0571	0.0948837	0.379597	0.0588679	FLJ10948	NM_018281	hypothetical protein FLJ10948	metabolism
200970_s_at	-2.78445	0.00215	0.990039	0.0612369	0.35556	0.0386876	SERP1	AL136807	stress-associated endoplasmic reticulum protein 1	plasma membrane organization and biogenesis; response to stress; protein amino acid glycosylation
1555974_a_at	-2.78353	0.0057	0.993913	0.076	0.35707	0.0604034		BU617042	Homo sapiens cDNA FLJ39051 fis, clone NT2RP7011452.
216493_s_at	-2.78335	0.00449	0.858309	0.116516	0.308373	0.049218		AL023775	Human DNA sequence from clone RP3-497J21 on chromosome 6q26-27, complete sequence.
203253_s_at	-2.78264	0.00215	0.987766	0.0631492	0.354974	0.0370131	KIAA0433	NM_015216	KIAA0433 protein
212048_s_at	-2.78111	0.00215	0.979544	0.0760099	0.352213	0.0396419	KIAA1522	AW245400	KIAA1522 protein
218653_at	-2.7809	0.00263	1.04511	0.0622165	0.375816	0.048131	SLC25A15	NM_014252	solute carrier family 25 (mitochondrial carrier; ornithine transporter) member 15	mitochondrial ornithine transport; urea cycle; amino acid metabolism
231994_at	-2.78037	0.00365	1.0091	0.0545869	0.362938	0.0506891	CHDH	AJ272267	choline dehydrogenase
201161_s_at	-2.7793	0.00718	0.926134	0.0861215	0.333225	0.0615287	CSDA	NM_003651	cold shock domain protein A	response to cold; negative regulation of transcription from Pol II promoter
213511_s_at	-2.77905	0.00215	1.06892	0.0777532	0.384636	0.0431743	MTMR1	AI167164	myotubularin related protein 1	GO:6470;protein amino acid dephosphorylation;predicted/computed
209624_s_at	-2.77832	0.00215	0.995233	0.0530189	0.358214	0.0378991	MCCC2	AB050049	methylcrotonoyl-Coenzyme A carboxylase 2 (beta)	leucine catabolism
227350_at	-2.77751	0.0022	0.973143	0.0556743	0.350365	0.0406853	na	AI889959	similar to PRO2550
206499_s_at	-2.77601	0.00217	1.01084	0.0724419	0.364134	0.0437553	CHC1	NM_001269	chromosome condensation 1	cell cycle; mitosis; DNA packaging
202502_at	-2.77404	0.00215	0.96947	0.0539361	0.349479	0.0346766	ACADM	NM_000016	acyl-Coenzyme A dehydrogenase, C-4 to C-12 straight chain	fatty acid beta-oxidation; electron transport; fatty acid metabolism; energy pathways
203679_at	-2.77378	0.0092	0.904899	0.094535	0.326233	0.0651168	IL1RL1LG	NM_006858	interleukin 1 receptor-like 1 ligand	intracellular protein transport; signal transduction; cell-cell signaling
227445_at	-2.7726	0.00215	1.03541	0.0631048	0.373445	0.0410825	na	W80378	similar to hypothetical protein BC014000
205527_s_at	-2.77114	0.00408	1.0206	0.0630789	0.368297	0.054434	GEMIN4	NM_015487	synonyms: HHRF-1, DKFZP434B131, DKFZP434D174; component of the spinal muscular atrophy gene product complex; associated with snRNAs and Sm proteins; go_component: nucleolus [goid 0005730] [evidence E] [pmid 10725331]; go_component: nucleolus [goid 0005730] [evidence TAS] [pmid 10725331]; go_component: spliceosome complex [goid 0005681] [evidence IEA]; go_component: cytoplasm [goid 0005737] [evide…	GO:6364;rRNA processing;traceable author statement GO:6397;mRNA processing;inferred from electronic annotation
226339_at	-2.77049	0.00217	1.03714	0.0576467	0.374352	0.0423353	TRUB1	AW500239	TruB pseudouridine (psi) synthase homolog 1 (E. coli)	GO:8033;tRNA processing;inferred from electronic annotation
224400_s_at	-2.76955	0.00215	1.03737	0.0582591	0.374564	0.0356169	CHST9	AF332473	carbohydrate (N-acetylgalactosamine 4-0) sulfotransferase 9	glycosaminoglycan metabolism
1555564_a_at	-2.76721	0.00215	1.02855	0.0685028	0.371692	0.0361584	IF	BC020718	I factor (complement)	GO:6958;complement activation, classical pathway;inferred from electronic annotation GO:6508;proteolysis and peptidolysis;inferred from electronic annotation
206651_s_at	-2.76578	0.0119	1.03095	0.0554693	0.372754	0.0739176	CPB2	NM_016413	carboxypeptidase B2 (plasma, carboxypeptidase U)	proteolysis and peptidolysis
207090_x_at	-2.76466	0.00285	1.00582	0.0632398	0.363811	0.0483211	ZFP30	NM_014898	likely ortholog of mouse zinc finger protein 30	regulation of transcription, DNA-dependent
244030_at	-2.76454	0.00225	0.992224	0.0538437	0.358911	0.041566	STYX	BG390493	serine/threonine/tyrosine interacting protein	GO:6470;protein amino acid dephosphorylation;inferred from electronic annotation
1555216_a_at	-2.76447	0.00223	0.955031	0.0619545	0.345466	0.0414006		BC009278	gb:BC009278.1 /DB_XREF=gi:14424513 /TID=Hs2.325520.2 /CNT=2 /FEA=FLmRNA /TIER=FL /STK=1 /LL=81893 /UG_GENE=LAT1-3TM /UG=Hs.325520 /DEF=Homo sapiens, Similar to solute carrier family 7 (cationic amino acid transporter, y+ system), member 5, clone MGC:10645 IMAGE:4025075, mRNA, complete cds. /PROD=Similar to solute carrier family 7 (cationicamino acid transporter, y+ system), member 5 /FL=gb:BC0092…
241937_s_at	-2.76437	0.00215	0.95533	0.0670344	0.345587	0.0383909	WDR4	AA577678	WD repeat domain 4	GO:8033;tRNA processing;inferred from electronic annotation
203478_at	-2.76415	0.00217	1.01942	0.0573995	0.3688	0.0411534	NDUFC1	NM_002494	NADH dehydrogenase (ubiquinone) 1, subcomplex unknown, 1, 6kDa	mitochondrial electron transport, NADH to ubiquinone
203458_at	-2.76381	0.00217	0.972167	0.061054	0.351748	0.0408245	SPR	AI951454	sepiapterin reductase (7,8-dihydrobiopterin:NADP+ oxidoreductase)	GO:8152;metabolism;inferred from electronic annotation GO:6729;tetrahydrobiopterin biosynthesis;traceable author statement
226731_at	-2.76188	0.00404	1.0658	0.102818	0.385895	0.0608816	ITGA1	AA156873	integrin, alpha 1	GO:7229;integrin-mediated signaling pathway;inferred from electronic annotation GO:7160;cell-matrix adhesion;non-traceable author statement
203188_at	-2.76094	0.00215	0.987409	0.0682533	0.357635	0.0355796	B3GNT6	NM_006876	UDP-GlcNAc:betaGal beta-1,3-N-acetylglucosaminyltransferase 6	poly-N-acetyllactosamine biosynthesis
225688_s_at	-2.76092	0.00215	0.993474	0.0575584	0.359834	0.0352712	LL5beta	AK025444	LL5 beta
219162_s_at	-2.75975	0.00215	0.981446	0.0600465	0.355629	0.0345585	MRPL11	NM_016050	mitochondrial ribosomal protein L11	protein biosynthesis
202540_s_at	-2.75918	0.00217	0.989489	0.0582594	0.358617	0.0402526	HMGCR	NM_000859	3-hydroxy-3-methylglutaryl-Coenzyme A reductase	gonad development; germ-cell migration; cholesterol biosynthesis; lipid metabolism
223294_at	-2.75869	0.00358	1.00414	0.0588246	0.363991	0.051045	MGC874	BC001220	hypothetical protein MGC874
209369_at	-2.75822	0.00483	0.958004	0.0603586	0.347327	0.053905	ANXA3	M63310	annexin A3
226886_at	-2.75711	0.00215	0.953345	0.0651182	0.345777	0.0377309	GFPT1	AF131846	glutamine-fructose-6-phosphate transaminase 1	GO:8152;GATase_2;metabolism;3.7e-70;extended:inferred from electronic annotation GO:5975;carbohydrate metabolism;inferred from electronic annotation GO:6112;energy reserve metabolism;traceable author statement GO:6002;fructose 6-phosphate metabolism;traceable author statement GO:6541;glutamine metabolism;inferred from electronic annotation
208931_s_at	-2.75701	0.00215	1.05949	0.0659093	0.384287	0.0341246	ILF3; MMP4; MPP4; NF90; NFAR; TCP80; DRBP76; NFAR-1; MPHOSPH4; NF-AT-90	AF147209	Homo sapiens double-stranded RNA-binding nuclear protein DRBP76 mRNA, complete cds.
227211_at	-2.75666	0.00506	0.969341	0.0627071	0.351636	0.0555374	DKFZP727G051	BE544837	DKFZP727G051 protein	GO:6355;regulation of transcription, DNA-dependent;inferred from electronic annotation
229954_at	-2.75457	0.00232	0.92928	0.078995	0.337359	0.0432828	CHDH	AI025415	choline dehydrogenase
212193_s_at	-2.75409	0.00217	1.00217	0.0495944	0.363884	0.0385503	LARP	BE881529	likely ortholog of mouse la related protein
222906_at	-2.75341	0.00254	0.963043	0.0629676	0.349763	0.0447568	FLVCR	AK001419	feline leukemia virus subgroup C cellular receptor	transport; development
202008_s_at	-2.752	0.00215	0.976746	0.0826235	0.354922	0.0362018	NID	NM_002508	nidogen (enactin)	cell-matrix adhesion
206782_s_at	-2.75162	0.0023	1.07419	0.0964837	0.390383	0.0498059	DNAJC4	NM_005528	DnaJ (Hsp40) homolog, subfamily C, member 4
226143_at	-2.75161	0.0023	0.869729	0.104024	0.316081	0.0369331	RAI1	BF984830	retinoic acid induced 1
231793_s_at	-2.75158	0.0023	0.945186	0.0897963	0.343507	0.0438016	CAMK2D	AA448956	calcium/calmodulin-dependent protein kinase (CaM kinase) II delta
212481_s_at	-2.75081	0.00215	1.04031	0.0658872	0.378185	0.0366268	TPM4	AI214061	tropomyosin 4	GO:7517;muscle development;inferred from electronic annotation
208471_at	-2.74788	0.00411	1.01734	0.0567498	0.370226	0.0533951	HP	NM_020995	haptoglobin	proteolysis and peptidolysis
218705_s_at	-2.74601	0.00344	1.00957	0.0639253	0.367651	0.0515956	SNX24	NM_014035	sorting nexing 24	intracellular protein transport; intracellular signaling cascade
228583_at	-2.74096	0.00215	0.956114	0.0870083	0.348824	0.0346464	C14orf46	BG028765	chromosome 14 open reading frame 46
201362_at	-2.74094	0.00215	1.05263	0.0803309	0.384039	0.0409062	IVNS1ABP	AF205218	influenza virus NS1A binding protein	response to viruses; mRNA splicing; transcription from Pol III promoter
218626_at	-2.74087	0.00215	1.01587	0.0799281	0.370637	0.0374988	EIF4ENIF1	NM_019843	eukaryotic translation initiation factor 4E nuclear import factor 1	intracellular protein transport
222808_at	-2.74068	0.0345	0.804619	0.140861	0.293583	0.0857392	MDS031	BC005336	uncharacterized hematopoietic stem/progenitor cells protein MDS031
229091_s_at	-2.74068	0.00215	1.03342	0.064472	0.377067	0.0400381		AU154786	Homo sapiens transcribed sequences
219353_at	-2.73935	0.0035	0.970423	0.0793707	0.354254	0.0522207	FLJ20147	NM_017687	hypothetical protein FLJ20147
225220_at	-2.7384	0.00215	1.02317	0.057724	0.373637	0.0395549		BF340290	Homo sapiens, clone IMAGE:4249217, mRNA
209418_s_at	-2.73815	0.00294	1.01267	0.0625006	0.369839	0.0490521	C22orf19	BC003615	chromosome 22 open reading frame 19
215966_x_at	-2.73608	0.00215	0.943949	0.102166	0.345001	0.0358015	GK	AA292874	glycerol kinase	GO:5975;carbohydrate metabolism;inferred from electronic annotation GO:6072;glycerol-3-phosphate metabolism;inferred from electronic annotation
217832_at	-2.73574	0.00215	0.954572	0.060006	0.348926	0.0382153	NSAP1	BE672181	NS1-associated protein 1	GO:8380;RNA splicing;traceable author statement
201920_at	-2.73528	0.00215	1.02574	0.0568545	0.375004	0.0372706	SLC20A1	NM_005415	solute carrier family 20 (phosphate transporter), member 1	phosphate transport; phosphate metabolism
218610_s_at	-2.73503	0.00217	0.985812	0.0567324	0.360439	0.0399232	FLJ11151	NM_018340	hypothetical protein FLJ11151
222490_at	-2.73403	0.00505	1.04746	0.0654005	0.383118	0.0596737	RPC5	AK023160	RNA polymerase III 80 kDa subunit RPC5	transcription
224665_at	-2.73303	0.00215	0.976692	0.0658555	0.357366	0.0353555	LOC119504	BE874771	hypothetical protein LOC119504
224870_at	-2.73264	0.00215	1.02787	0.0623787	0.376144	0.0355784	KIAA0114	BG255416	KIAA0114 gene product
225931_s_at	-2.73218	0.00274	0.986203	0.0675635	0.360959	0.047739	KIAA1554	AI954660	KIAA1554 protein	GO:6118;electron transport;inferred from electronic annotation
201993_x_at	-2.73132	0.00215	1.01353	0.0505607	0.371075	0.0375504	HNRPDL	NM_005463	heterogeneous nuclear ribonucleoprotein D-like	RNA processing
211954_s_at	-2.73097	0.00215	0.955898	0.0612511	0.350021	0.037757	KPNB3	BC000947	karyopherin (importin) beta 3	protein-nucleus import, docking; NLS-bearing substrate-nucleus import; intracellular protein transport
212980_at	-2.73078	0.00507	0.958909	0.0750039	0.351149	0.0568433	AHSA2	AL050376	AHA1, activator of heat shock 90kDa protein ATPase homolog 2 (yeast)	GO:6810;transport;inferred from electronic annotation
227003_at	-2.73066	0.00215	1.01829	0.0619564	0.372911	0.0385516	RAB28	BG150494	RAB28, member RAS oncogene family
225225_at	-2.73019	0.00215	0.946446	0.0620231	0.346659	0.0347842		BF791544	Homo sapiens, clone IMAGE:5302006, mRNA
226538_at	-2.72925	0.00217	0.96802	0.0584618	0.354683	0.0407461	MAN2A1	AV700323	mannosidase, alpha, class 2A, member 1	GO:5975;carbohydrate metabolism;inferred from electronic annotation GO:9101;glycoprotein biosynthesis;not recorded
226038_at	-2.72889	0.00417	1.03171	0.0565417	0.37807	0.0543131	FLJ23749	BF680438	hypothetical protein FLJ23749	GO:6510;ATP-dependent proteolysis;inferred from electronic annotation
221495_s_at	-2.72758	0.00215	1.01318	0.0532574	0.371458	0.0381171	CSF2RA	AF322111	colony stimulating factor 2 receptor, alpha, low-affinity (granulocyte-macrophage)	GO:6960;antimicrobial humoral response (sensu Invertebrata);not recorded
242486_at	-2.72699	0.00294	0.975529	0.058001	0.357731	0.0469375		BF516341	Homo sapiens transcribed sequence with weak similarity to protein ref:NP_060265.1 (H.sapiens) hypothetical protein FLJ20378 [Homo sapiens]
219545_at	-2.7266	0.00289	0.973492	0.0628245	0.357035	0.0473988	MGC2376	NM_023930	hypothetical protein MGC2376	potassium ion transport
225336_at	-2.7265	0.00217	1.01628	0.0610442	0.372742	0.0413207	SFRS2IP	AV714014	splicing factor, arginine/serine-rich 2, interacting protein	GO:6371;mRNA splicing;traceable author statement
213734_at	-2.72491	0.00269	0.97336	0.071226	0.357208	0.047378	RFC5	BG260658	replication factor C (activator 1) 5, 36.5kDa	GO:6281;DNA repair;non-traceable author statement GO:6260;DNA replication;non-traceable author statement
213573_at	-2.72444	0.00217	1.0498	0.0641008	0.385327	0.043795	KPNB1	AA861608	karyopherin (importin) beta 1	GO:6886;intracellular protein transport;inferred from electronic annotation GO:60;protein-nucleus import, translocation;traceable author statement GO:6607;NLS-bearing substrate-nucleus import;traceable author statement GO:59;protein-nucleus import, docking;inferred from electronic annotation
231913_s_at	-2.72367	0.00236	0.969622	0.0915923	0.355999	0.0457387	C6.1A	X64643	c6.1A	cell growth and/or maintenance; biological_process unknown
209675_s_at	-2.72338	0.00215	1.01676	0.062853	0.373346	0.0387299	E1B-AP5	BC004242	E1B-55kDa-associated protein 5	response to viruses; RNA processing; nucleocytoplasmic transport
205394_at	-2.72322	0.00215	1.00367	0.0599864	0.36856	0.0388677	CHEK1	NM_001274	CHK1 checkpoint homolog (S. pombe)	gametogenesis; DNA damage response, signal transduction resulting in cell cycle arrest; meiotic recombination; negative regulation of cell proliferation; response to DNA damage stimulus; regulation of CDK activity; protein amino acid phosphorylation
219168_s_at	-2.7232	0.00217	0.93765	0.0706514	0.344319	0.0402289	ARHGAP8	NM_017701	Rho GTPase activating protein 8
227787_s_at	-2.72208	0.00215	0.988411	0.0549355	0.363109	0.0363586	TRAP25	AI026938	TRAP/Mediator complex component
205042_at	-2.72193	0.00229	0.938632	0.0771742	0.34484	0.0431932	GNE	NM_005476	UDP-N-acetylglucosamine-2-epimerase/N-acetylmannosamine kinase	lipopolysaccharide biosynthesis; N-acetylneuraminate metabolism; UDP-N-acetylglucosamine metabolism; glycolysis; proteolysis and peptidolysis; cell adhesion
228191_at	-2.72128	0.00215	0.940188	0.0656866	0.345495	0.0370441		AA206016	Homo sapiens cDNA FLJ33420 fis, clone BRACE2020028.
208445_s_at	-2.72036	0.00215	0.957466	0.0586071	0.351963	0.0358539	BAZ1B	NM_023005	bromodomain adjacent to zinc finger domain, 1B	transcription; regulation of transcription, DNA-dependent
201275_at	-2.71939	0.00215	1.00526	0.0523638	0.369663	0.0346101	FDPS	NM_002004	farnesyl diphosphate synthase (farnesyl pyrophosphate synthetase, dimethylallyltranstransferase, geranyltranstransferase)	cholesterol biosynthesis
225048_at	-2.71923	0.00229	0.957473	0.0772566	0.352112	0.0439813	PHF10	AI818048	PHD finger protein 10
201617_x_at	-2.71778	0.00215	1.00091	0.0634126	0.368281	0.0378998	CALD1	NM_004342	caldesmon 1	muscle development; muscle contraction
225785_at	-2.71771	0.00303	1.0245	0.0547771	0.376974	0.0486666	na	BG112359	similar to D10Ucla1 protein
234728_s_at	-2.71755	0.00233	1.03128	0.0920518	0.379491	0.0483788		AL023803	gb:AL023803 /DB_XREF=gi:9408726 /FEA=DNA_3 /CNT=1 /TID=Hs.7174.1 /TIER=ConsEnd /STK=0 /UG=Hs.7174 /LL=60625 /UG_GENE=FLJ22759 /UG_TITLE=hypothetical protein FLJ22759 /DEF=Human DNA sequence from clone RP4-616B8 on chromosome 20q11.22-12 Contains a gene for an RNA HELICASE, a pseudogene similar to nucleophosmin, part of a novel gene, part of an mRNA for KIAA0823 protein, ESTs, STSs, GSSs and CpG I…
228277_at	-2.71693	0.00232	1.00097	0.0651431	0.368422	0.0447742	DKFZP434K0410	AL137589	hypothetical protein DKFZp434K0410
214110_s_at	-2.71659	0.00215	1.05552	0.0663273	0.388546	0.0393522		BF195104	Homo sapiens transcribed sequence with strong similarity to protein pir:A43542 (H.sapiens) A43542 lymphocyte-specific protein 1 - human
203690_at	-2.71649	0.00215	0.998789	0.078749	0.367676	0.0369287	TUBGCP3	NM_006322	tubulin, gamma complex associated protein 3	microtubule-based process
204342_at	-2.71487	0.00887	0.977162	0.0580311	0.35993	0.0649656	DKFZp586G0123	NM_013386	calcium-binding transporter
213043_s_at	-2.71476	0.0022	0.980346	0.0525364	0.361117	0.0405982	TRAP100	AI023317	thyroid hormone receptor-associated protein (100 kDa)	GO:6355;regulation of transcription, DNA-dependent;non-traceable author statement
222036_s_at	-2.71469	0.00215	1.00849	0.0634094	0.371494	0.0351247	MCM4	AI859865	MCM4 minichromosome maintenance deficient 4 (S. cerevisiae)	GO:6355;regulation of transcription, DNA-dependent;inferred from electronic annotation GO:6260;DNA replication;non-traceable author statement GO:6270;DNA replication initiation;inferred from electronic annotation
202667_s_at	-2.71459	0.00254	1.04338	0.0705687	0.384361	0.0489777	HKE4	NM_006979	HLA class II region expressed gene KE4	metal ion transport
209610_s_at	-2.71274	0.00227	1.02031	0.0587176	0.376118	0.0437962		BF340083	602037236F1 NCI_CGAP_Brn64 Homo sapiens cDNA clone IMAGE:4185248 5', mRNA sequence.	GO:6835;dicarboxylic acid transport;inferred from electronic annotation GO:15804;neutral amino acid transport;traceable author statement GO:6810;transport;inferred from electronic annotation
1554533_at	-2.71267	0.00657	0.95353	0.0731076	0.351509	0.06044	C2	BC029781	complement component 2	complement activation, classical pathway; proteolysis and peptidolysis
229905_at	-2.71116	0.006	0.96804	0.130296	0.357058	0.0610032		N92500	Homo sapiens transcribed sequences
228522_at	-2.70877	0.0151	0.981676	0.0756293	0.362406	0.078734		BF732919	Homo sapiens, clone IMAGE:4025174, mRNA
212234_at	-2.70874	0.00236	0.968369	0.0898287	0.357497	0.0456968		AL034550	gb:AL034550 /DB_XREF=gi:9187334 /FEA=mRNA /CNT=170 /TID=Hs.3686.0 /TIER=Stack /STK=50 /UG=Hs.3686 /LL=23393 /UG_GENE=KIAA0978 /UG_TITLE=KIAA0978 protein /DEF=Human DNA sequence from clone RP5-1184F4 on chromosome 20q11.1-11.23. Contains the 3 end of gene KIAA0978, two genes for novel proteins similar to nucleolar protein 4 (NOL4) (NOLP), and one or two novel genes. Contains ESTs, STSs, GSSs and t…	GO:6355;regulation of transcription, DNA-dependent;inferred from electronic annotation
203287_at	-2.70816	0.0142	0.953654	0.0596664	0.35214	0.0734254	LAD1	NM_005558	ladinin 1
226716_at	-2.70777	0.0033	0.975751	0.0619905	0.360352	0.0494032	KIAA1205	AB033031	KIAA1205 protein
223361_at	-2.70736	0.00215	0.969663	0.0740056	0.358158	0.0399262	na	AF116682	similar to HSPC280
201287_s_at	-2.7037	0.00279	0.982656	0.0669117	0.363449	0.0479599	SDC1	NM_002997	syndecan 1
201109_s_at	-2.70342	0.00273	0.979222	0.0619899	0.362216	0.0466155	THBS1	AV726673	thrombospondin 1	GO:7275;development;traceable author statement GO:6928;cell motility;not recorded GO:7155;cell adhesion;inferred from electronic annotation GO:7596;blood coagulation;not recorded GO:7399;neurogenesis;not recorded
220607_x_at	-2.70206	0.00215	1.06621	0.071132	0.394594	0.0368665	TH1L	NM_016397	TH1-like (Drosophila)
1555945_s_at	-2.70188	0.00217	1.00719	0.0583257	0.372773	0.0412934	C9orf10	AK091785	chromosome 9 open reading frame 10
222448_s_at	-2.69862	0.00215	1.01331	0.0682872	0.37549	0.0402774	UMP-CMPK	AF112216	UMP-CMP kinase	pyrimidine ribonucleotide biosynthesis
225237_s_at	-2.69825	0.00372	1.04004	0.0666802	0.385451	0.0546623	MSI2	BF435123	musashi homolog 2 (Drosophila)
1553715_s_at	-2.69809	0.00236	0.999184	0.0547244	0.37033	0.0433553	MGC15416	NM_032371	hypothetical protein MGC15416
224655_at	-2.69775	0.00215	1.01183	0.0618782	0.375065	0.0377342	AK3L1	AA432267	adenylate kinase 3 like 1
202691_at	-2.69751	0.00217	0.985835	0.0636922	0.365461	0.0419228	SNRPD1	NM_006938	small nuclear ribonucleoprotein D1 polypeptide 16kDa	spliceosome assembly
224811_at	-2.69577	0.00233	0.990296	0.050342	0.367352	0.042017		BF112093	Homo sapiens, clone IMAGE:5286019, mRNA
205133_s_at	-2.6956	0.00217	1.02768	0.0586474	0.381242	0.0423654	HSPE1	NM_002157	heat shock 10kDa protein 1 (chaperonin 10)	protein folding
200771_at	-2.69376	0.00215	1.02453	0.0646032	0.380333	0.0387395	LAMC1	NM_002293	laminin, gamma 1 (formerly LAMB2)	endoderm development; cell adhesion; protein complex assembly
1565809_x_at	-2.69376	0.0022	1.08991	0.0877424	0.404605	0.0488785	na	BM479034	LOC348500
203920_at	-2.69342	0.00215	1.01986	0.0681156	0.378647	0.0420056	NR1H3	NM_005693	nuclear receptor subfamily 1, group H, member 3	regulation of transcription, DNA-dependent
225887_at	-2.69335	0.00217	0.988831	0.0556761	0.367138	0.040008	FLJ12661	AL522406	hypothetical protein FLJ12661
226650_at	-2.69269	0.00215	1.00069	0.0727478	0.371632	0.0389111	LOC90637	AI984061	hypothetical protein LOC90637
225091_at	-2.69141	0.00215	0.977525	0.0609644	0.363202	0.038352		AL034548	gb:AL034548 /DB_XREF=gi:7263904 /FEA=mRNA /CNT=167 /TID=Hs.28608.0 /TIER=Stack /STK=87 /UG=Hs.28608 /UG_TITLE=Homo sapiens cDNA: FLJ22115 fis, clone HEP18471 /DEF=Human DNA sequence from clone RP5-1103G7 on chromosome 20p12.2-13. Contains up to five unknown novel genes, the gene for a novel protein kinase domains containing protein similar to phosphoprotein C8FW an the SOX22 gene for SRY (sex-det…
200093_s_at	-2.69123	0.00215	0.998581	0.0626893	0.37105	0.0383192	HINT1	N32864	histidine triad nucleotide binding protein 1	GO:7165;signal transduction;traceable author statement
209279_s_at	-2.69065	0.00353	0.902593	0.104756	0.335455	0.0490532	H105E3	BC000245	NAD(P) dependent steroid dehydrogenase-like	cholesterol biosynthesis; steroid biosynthesis
203362_s_at	-2.69011	0.00215	0.969537	0.0586269	0.360408	0.0341684	MAD2L1	NM_002358	MAD2 mitotic arrest deficient-like 1 (yeast)	mitotic checkpoint; cell cycle; mitosis
226337_at	-2.68978	0.00276	0.97778	0.0784009	0.363517	0.048914	FLJ11752	AK021814	hypothetical protein FLJ11752
209146_at	-2.68897	0.00215	0.981979	0.0512134	0.365188	0.0366574	SC4MOL	AV704962	sterol-C4-methyl oxidase-like	GO:8152;metabolism;inferred from electronic annotation GO:6631;fatty acid metabolism;traceable author statement GO:16126;sterol biosynthesis;inferred from electronic annotation GO:8202;steroid metabolism;traceable author statement
219510_at	-2.68831	0.00215	0.988842	0.0606445	0.367831	0.0375877	POLQ	NM_006596	polymerase (DNA directed), theta	DNA repair
229377_at	-2.68812	0.00231	0.985302	0.0689342	0.366539	0.0446813	GRTP1	BF001483	growth hormone regulated TBC protein 1
227531_at	-2.68594	0.0022	0.947572	0.0655843	0.352789	0.0415747		AI816849	Homo sapiens mRNA; cDNA DKFZp686I23208 (from clone DKFZp686I23208)
212038_s_at	-2.68569	0.00216	1.01876	0.0506534	0.379329	0.0393991	VDAC1	AL515918	voltage-dependent anion channel 1	GO:6820;anion transport;traceable author statement GO:8632;apoptotic program;traceable author statement
40016_g_at	-2.68522	0.00662	0.923985	0.129829	0.3441	0.0592177		4858599_RC	Cluster Incl. AB002301:Human mRNA for KIAA0303 gene, partial cds /cds=(0,6415) /gb=AB002301 /gi=2224546 /ug=Hs.54985 /len=6629
201450_s_at	-2.68517	0.00215	1.01184	0.0536656	0.376824	0.0361586	TIA1	NM_022037	TIA1 cytotoxic granule-associated RNA binding protein	induction of apoptosis
227134_at	-2.6832	0.00217	0.954209	0.0830227	0.355624	0.0419915	JFC1	AI341537	NADPH oxidase-related, C2 domain-containing protein
210830_s_at	-2.68209	0.00232	0.985625	0.0757519	0.367484	0.0454895	PON2	AF001602	paraoxonase 2
215093_at	-2.68148	0.00283	1.00319	0.0579765	0.374117	0.0475271		U82671	Homo sapiens chromosome X multiple clones map q28, complete sequence.	GO:6694;steroid biosynthesis;inferred from electronic annotation GO:6695;cholesterol biosynthesis;traceable author statement
217870_s_at	-2.68014	0.00273	0.97889	0.0533424	0.365239	0.0452037	UMP-CMPK	NM_016308	UMP-CMP kinase	pyrimidine ribonucleotide biosynthesis
226771_at	-2.67795	0.00215	1.09254	0.0977612	0.407976	0.0424915	ATP8B2	AB032963	ATPase, Class I, type 8B, member 2	cation transport; metabolism
226785_at	-2.67769	0.00412	0.955972	0.0628962	0.357013	0.0520537	FLJ34233	BF475862	hypothetical protein FLJ34233	GO:6812;cation transport;inferred from electronic annotation
225217_s_at	-2.67759	0.00215	1.02809	0.057807	0.383963	0.0403954	BRPF3	AB033112	bromodomain and PHD finger containing, 3	regulation of transcription, DNA-dependent
224817_at	-2.67697	0.00215	0.995779	0.0559826	0.37198	0.0391842	na	W93554	LOC143308
213523_at	-2.67688	0.00251	1.03754	0.124279	0.387595	0.0464678	CCNE1	AI671049	cyclin E1	GO:82;G1/S transition of mitotic cell cycle;non-traceable author statement GO:74;regulation of cell cycle;inferred from electronic annotation GO:910;cytokinesis;inferred from electronic annotation
227481_at	-2.67686	0.00215	1.0494	0.0675007	0.392024	0.0361419	FLJ31349	BG165333	hypothetical protein FLJ31349	GO:7242;intracellular signaling cascade;inferred from electronic annotation
235545_at	-2.67633	0.00522	0.98987	0.064039	0.369861	0.0573993	FLJ20354	AI810054	hypothetical protein FLJ20354	GO:7242;DEP;intracellular signaling cascade;0.00019;extended:Unknown
226314_at	-2.67613	0.00248	0.907975	0.108054	0.339286	0.0403933	D4ST-1	AA039350	dermatan-4-sulfotransferase-1
204432_at	-2.67607	0.00215	1.0525	0.0701071	0.3933	0.0383405	SOX12	NM_006943	SRY (sex determining region Y)-box 12	regulation of transcription from Pol II promoter
235103_at	-2.67564	0.00253	0.991906	0.0687933	0.370718	0.04675	MAN2A1	AA029155	mannosidase, alpha, class 2A, member 1	GO:5975;carbohydrate metabolism;inferred from electronic annotation GO:9101;glycoprotein biosynthesis;not recorded
1557667_at	-2.67512	0.00361	0.93383	0.0956838	0.34908	0.0516848		N64762	Homo sapiens cDNA FLJ36588 fis, clone TRACH2013991.
210963_s_at	-2.67345	0.00215	1.04673	0.061683	0.391529	0.0412376	GYG2	U94363	glycogenin 2	glycogen biosynthesis; carbohydrate biosynthesis
200751_s_at	-2.67321	0.00215	0.993598	0.0655009	0.371687	0.0356655	HNRPC	BE898861	heterogeneous nuclear ribonucleoprotein C (C1/C2)	GO:6371;mRNA splicing;traceable author statement
213222_at	-2.67247	0.00215	0.982948	0.0588954	0.367805	0.0373738	PLCB1	AL049593	continued from dJ881E24.1.1 in Em:AL031683 match: proteins: Sw:P10687 Tr:Q9Z1B3 Sw:P10894; Human DNA sequence from clone RP4-654A7 on chromosome 20 Contains the 3' end of two variants of the PLCB1 gene for phospholipase C beta 1 (phosphoinositide-specific), complete sequence.	GO:7242;intracellular signaling cascade;inferred from electronic annotation GO:16042;lipid catabolism;inferred from electronic annotation GO:74;regulation of cell cycle;non-traceable author statement
235347_at	-2.67104	0.00398	0.947619	0.0654987	0.354775	0.0515789		BF435591	Homo sapiens transcribed sequences
202430_s_at	-2.67062	0.0129	1.01176	0.0607918	0.378847	0.0754049	PLSCR1	NM_021105	phospholipid scramblase 1
208873_s_at	-2.66936	0.00251	1.02383	0.053534	0.38355	0.0451748	DP1	BC000232	polyposis locus protein 1	biological_process unknown
226532_at	-2.66734	0.00217	0.967268	0.0647915	0.362633	0.0412372		AL563613	Homo sapiens transcribed sequence with weak similarity to protein ref:NP_055301.1 (H.sapiens) neuronal thread protein [Homo sapiens]
205923_at	-2.66726	0.00215	1.03147	0.0585249	0.386714	0.0369619	RELN	NM_005045	reelin
229813_x_at	-2.66715	0.00215	0.936409	0.0768557	0.35109	0.0358232	DAZAP1	BF512907	DAZ associated protein 1	GO:7283;spermatogenesis;predicted/computed
225348_at	-2.66593	0.00408	1.04319	0.0671564	0.391305	0.0564314	FUSIP1	AI954700	FUS interacting protein (serine-arginine rich) 1	GO:245;spliceosome assembly;experimental evidence GO:6397;mRNA processing;experimental evidence
204485_s_at	-2.66548	0.00215	1.03975	0.0590707	0.390079	0.0400373	TOM1L1	NM_005486	target of myb1-like 1 (chicken)	intra-Golgi transport; nonselective vesicle transport; intracellular protein transport
226265_at	-2.66545	0.00248	0.989724	0.0506182	0.371316	0.043302	FLJ21924	AW294894	hypothetical protein FLJ21924
226213_at	-2.66524	0.00341	0.989965	0.0534132	0.371436	0.0490833	ERBB3	AV681807	v-erb-b2 erythroblastic leukemia viral oncogene homolog 3 (avian)	GO:7169;transmembrane receptor protein tyrosine kinase signaling pathway;inferred from electronic annotation GO:6468;protein amino acid phosphorylation;traceable author statement
227894_at	-2.66482	0.00235	0.904674	0.10202	0.339488	0.0402791	KIAA1924	AL043021	hypothetical protein KIAA1924
201601_x_at	-2.66336	0.0146	1.01073	0.0553854	0.379493	0.0775376	IFITM1	NM_003641	interferon induced transmembrane protein 1 (9-27)	negative regulation of cell proliferation; cell surface receptor linked signal transduction; immune response; regulation of cell cycle
201163_s_at	-2.66304	0.00444	0.985726	0.0506251	0.370151	0.0524145	IGFBP7	NM_001553	insulin-like growth factor binding protein 7	negative regulation of cell proliferation; regulation of cell growth
221692_s_at	-2.66243	0.0022	1.02189	0.0615176	0.383819	0.0436611	MRPL34	AB049652	mitochondrial ribosomal protein L34	protein biosynthesis
222705_s_at	-2.66065	0.00215	0.943199	0.0672368	0.354499	0.0388708	SLC25A15	BC002702	solute carrier family 25 (mitochondrial carrier; ornithine transporter) member 15	mitochondrial ornithine transport; urea cycle; amino acid metabolism
203066_at	-2.6602	0.00549	1.0255	0.0660427	0.385495	0.0603146	GALNAC4S-6ST	NM_014863	B cell RAG associated protein
206295_at	-2.65998	0.00567	1.12614	0.133964	0.423365	0.070841	IL18	NM_001562	interleukin 18 (interferon-gamma-inducing factor)	induction of apoptosis via death domain receptors; immune response; cell-cell signaling; angiogenesis; sleep; interferon-gamma biosynthesis; regulation of cell adhesion; chemokine biosynthesis; T-helper 2 type immune response; interleukin-2 biosynthesis; positive regulation of activated T-cell proliferation; interleukin-13 biosynthesis; granulocyte macrophage colony-stimulating factor biosynthesis
225302_at	-2.65873	0.00215	1.03629	0.0716542	0.389766	0.040334	FLJ20793	BE503286	hypothetical protein FLJ20793	GO:6118;electron transport;inferred from electronic annotation
203126_at	-2.65709	0.00215	0.974979	0.0687183	0.366935	0.0375543	IMPA2	NM_014214	inositol(myo)-1(or 4)-monophosphatase 2	phosphate metabolism; signal transduction
223253_at	-2.65591	0.00215	1.01109	0.070214	0.380692	0.0406659	UCC1	BC000686	upregulated in colorectal cancer gene 1	cell-matrix adhesion
224652_at	-2.65585	0.00215	1.01198	0.10238	0.381039	0.0386059	CFP1	AV701987	cyclin fold protein 1	GO:7049;cell cycle;inferred from electronic annotation GO:910;cytokinesis;inferred from electronic annotation
219043_s_at	-2.65382	0.00215	0.980019	0.0606324	0.369286	0.0376985	VIAF1	NM_024065	IAP-associated factor VIAF1	phototransduction
209646_x_at	-2.65356	0.00215	1.09206	0.0970199	0.411546	0.0429447	ALDH1B1	BC001619	aldehyde dehydrogenase 1 family, member B1	carbohydrate metabolism
200684_s_at	-2.65341	0.00215	1.01042	0.0577038	0.380803	0.03729	UBE2L3	AI819709	ubiquitin-conjugating enzyme E2L 3	GO:6512;ubiquitin cycle;inferred from electronic annotation GO:6511;ubiquitin-dependent protein catabolism;traceable author statement
206976_s_at	-2.65332	0.00579	0.95455	0.0591884	0.359757	0.0566127	HSPH1	NM_006644	heat shock 105kDa/110kDa protein 1
213380_x_at	-2.65267	0.00217	0.990263	0.0503897	0.373308	0.0389394	MST1	AA911235	macrophage stimulating 1 (hepatocyte growth factor-like)	GO:7596;blood coagulation;inferred from electronic annotation GO:6508;proteolysis and peptidolysis;inferred from electronic annotation
218428_s_at	-2.65252	0.00215	1.07823	0.0821868	0.406492	0.0361137	REV1L	NM_016316	REV1-like (yeast)	DNA repair
212065_s_at	-2.65251	0.00682	0.912759	0.0804379	0.344111	0.0596648	KIAA0570	AW502434	KIAA0570 gene product	GO:6511;ubiquitin-dependent protein catabolism;inferred from electronic annotation
204520_x_at	-2.6524	0.00215	1.00285	0.0534537	0.378091	0.0389344	BRD1	NM_014577	bromodomain containing 1
225181_at	-2.65212	0.00461	1.03266	0.0558405	0.389371	0.0560987		BE463648	hs96e09.x1 NCI_CGAP_Kid13 Homo sapiens cDNA clone IMAGE:3145096 3', mRNA sequence.
1554464_a_at	-2.65063	0.00226	0.949227	0.0625894	0.358114	0.0420344	CRTAP	BC008745	cartilage associated protein
218112_at	-2.65033	0.00217	1.0415	0.0653102	0.392971	0.0429029	MRPS34	NM_023936	mitochondrial ribosomal protein S34
212888_at	-2.64838	0.00236	1.02995	0.0541608	0.388899	0.0444455	DICER1	BG109746	Dicer1, Dcr-1 homolog (Drosophila)	GO:30423;RNA interference, targeting of mRNA for destruction;inferred from expression pattern GO:6396;RNA processing;inferred from electronic annotation
223264_at	-2.6472	0.00225	0.997305	0.0517369	0.37674	0.0416605	MESDC1	BC001373	mesoderm development candidate 1
206129_s_at	-2.64707	0.00215	0.986387	0.0666466	0.372634	0.0379195	ARSB	NM_000046	arylsulfatase B	lysosomal transport; metabolism; glycosaminoglycan metabolism
207774_at	-2.64524	0.0169	1.2043	0.192481	0.455272	0.101494		NM_025020	gb:NM_025020.1 /DB_XREF=gi:13489080 /GEN=FLJ13954 /FEA=FLmRNA /CNT=4 /TID=Hs.306235.0 /TIER=FL /STK=1 /UG=Hs.306235 /LL=80087 /DEF=Homo sapiens hypothetical protein FLJ13954 (FLJ13954), mRNA. /PROD=hypothetical protein FLJ13954 /FL=gb:NM_025020.1
203213_at	-2.64518	0.00215	0.953924	0.0746874	0.360627	0.0365565	CDC2	AL524035	cell division cycle 2, G1 to S and G2 to M	GO:7089;start control point of mitotic cell cycle;not recorded GO:7067;mitosis;inferred from electronic annotation GO:910;cytokinesis;inferred from electronic annotation GO:6468;protein amino acid phosphorylation;inferred from electronic annotation
219131_at	-2.64497	0.00217	0.950552	0.0620409	0.359381	0.0398116	TERE1	NM_013319	transitional epithelia response protein
224677_x_at	-2.64488	0.00215	0.965116	0.0606709	0.3649	0.036232	SELH	AV729234	selenoprotein H
218770_s_at	-2.64407	0.00488	1.04661	0.0879837	0.395834	0.0622688	FLJ10315	NM_018056	hypothetical protein FLJ10315
213762_x_at	-2.64267	0.00286	1.02293	0.0568121	0.387083	0.0482895	RBMX	AI452524	RNA binding motif protein, X chromosome
224151_s_at	-2.6421	0.00215	1.02808	0.0622122	0.389115	0.0391433	AK3L1	AF183419	adenylate kinase 3 like 1
228357_at	-2.64125	0.00217	0.964641	0.0608722	0.365221	0.040668		BE966979	601660710R1 NIH_MGC_72 Homo sapiens cDNA clone IMAGE:3915579 3', mRNA sequence.	GO:6118;electron transport;inferred from electronic annotation
219165_at	-2.64069	0.00215	1.01812	0.0666236	0.385551	0.0372654	PDLIM2	NM_021630	PDZ and LIM domain 2 (mystique)	GO:7242;PDZ;intracellular signaling cascade;4.7e-16;extended:Unknown
204658_at	-2.64042	0.00215	0.965413	0.062671	0.365629	0.0341217	TRA2A	NM_013293	transformer-2 alpha	mRNA splicing
238448_at	-2.6401	0.00312	0.994445	0.0612341	0.376669	0.0494082		BE544070	601069838F1 NIH_MGC_12 Homo sapiens cDNA clone IMAGE:3456129 5', mRNA sequence.	GO:6412;protein biosynthesis;inferred from sequence or structural similarity
208956_x_at	-2.63948	0.00215	1.03207	0.0647621	0.391013	0.0357505	DUT	U62891	dUTP pyrophosphatase	nucleotide metabolism; DNA replication; dUTP metabolism
1559214_at	-2.63947	0.00599	0.961907	0.0754821	0.364432	0.059844		AL360145	Homo sapiens mRNA full length insert cDNA clone EUROIMAGE 839551.
219929_s_at	-2.63946	0.00217	1.01128	0.0535456	0.383137	0.0401867	ZFYVE21	NM_024071	zinc finger, FYVE domain containing 21
224830_at	-2.63926	0.00215	1.0116	0.0526009	0.383289	0.0378728	CPSF5	AL520677	cleavage and polyadenylation specific factor 5, 25 kDa	GO:6397;mRNA processing;traceable author statement
217106_x_at	-2.6391	0.00242	1.01766	0.058471	0.38561	0.0452607	HSA9761	AF091078	putative dimethyladenosine transferase	rRNA processing; rRNA modification
225546_at	-2.63786	0.00289	1.00454	0.0521371	0.380817	0.0468993		W68180	Homo sapiens transcribed sequence with weak similarity to protein ref:NP_055301.1 (H.sapiens) neuronal thread protein [Homo sapiens]
204347_at	-2.63703	0.00215	1.03724	0.0665879	0.393338	0.0425827	AK3	AI653169	adenylate kinase 3	GO:6139;nucleobase, nucleoside, nucleotide and nucleic acid metabolism;not recorded
227528_s_at	-2.63513	0.00226	0.994735	0.0603169	0.377491	0.0432855	PRKAG1	AI394529	protein kinase, AMP-activated, gamma 1 non-catalytic subunit	GO:7165;signal transduction;traceable author statement GO:7283;spermatogenesis;traceable author statement GO:6633;fatty acid biosynthesis;inferred from electronic annotation GO:6468;protein amino acid phosphorylation;traceable author statement
225974_at	-2.63447	0.00217	1.00205	0.049378	0.380361	0.0394058		BF732480	Homo sapiens, clone IMAGE:4332938, mRNA
204875_s_at	-2.63382	0.00215	1.00313	0.0626042	0.380865	0.0385119	GMDS	NM_001500	GDP-mannose 4,6-dehydratase	carbohydrate metabolism; biosynthesis
218807_at	-2.63356	0.00235	1.03316	0.0668003	0.392305	0.0466545	VAV3	NM_006113	vav 3 oncogene	small GTPase mediated signal transduction
219568_x_at	-2.63348	0.00483	0.97924	0.0670853	0.371842	0.0562663	SOX18	NM_018419	SRY (sex determining region Y)-box 18	regulation of transcription from Pol II promoter
206020_at	-2.63304	0.00215	0.978964	0.0686047	0.371799	0.0387182		NM_016387	gb:NM_016387.1 /DB_XREF=gi:7705444 /GEN=HSPC060 /FEA=FLmRNA /CNT=18 /TID=Hs.279883.0 /TIER=FL /STK=7 /UG=Hs.279883 /LL=51487 /DEF=Homo sapiens hypothetical protein (HSPC060), mRNA. /PROD=hypothetical protein /FL=gb:NM_016387.1 gb:AF161545.1	GO:7259;JAK-STAT cascade;traceable author statement GO:6952;defense response;traceable author statement GO:1558;regulation of cell growth;inferred from electronic annotation GO:7242;intracellular signaling cascade;inferred from electronic annotation
226621_at	-2.63199	0.00328	1.01288	0.0531223	0.384835	0.0493773	FGG	AI133452	fibrinogen, gamma polypeptide	GO:8217;regulation of blood pressure;not recorded GO:8284;positive regulation of cell proliferation;not recorded GO:7596;blood coagulation;not recorded
203494_s_at	-2.63081	0.00215	0.97184	0.0557924	0.369407	0.0364904	KIAA0092	NM_014679	translokin
223703_at	-2.62994	0.00217	0.966431	0.0658997	0.367473	0.0408407	CDA017	AF267860	CDA017 protein
218001_at	-2.62926	0.00215	0.998	0.0597822	0.379574	0.03991	MRPS2	NM_016034	mitochondrial ribosomal protein S2	protein biosynthesis
220041_at	-2.62899	0.00225	1.02943	0.0621066	0.391568	0.0445728	SMP3	NM_025163	SMP3 mannosyltransferase
231982_at	-2.62754	0.00261	0.989598	0.0547819	0.376625	0.0451607	na	AF161441	similar to HSPC323
215030_at	-2.62753	0.00696	0.88345	0.113805	0.336229	0.0584082	na	AK023187	similar to hypothetical protein
235032_at	-2.62678	0.00215	1.00407	0.0499204	0.382244	0.0375085	LOC134218	BG112118	hypothetical protein LOC134218
209109_s_at	-2.62677	0.00215	1.02302	0.0679262	0.389459	0.0350058	TM4SF6	U84895	transmembrane 4 superfamily member 6	cell motility
222065_s_at	-2.62645	0.00412	0.998304	0.0534551	0.380096	0.0523788	FLII	AI830227	flightless I homolog (Drosophila)	GO:6936;muscle contraction;traceable author statement GO:7275;development;inferred from electronic annotation
202148_s_at	-2.62552	0.00217	0.951178	0.0629929	0.362282	0.0397308	PYCR1	NM_006907	pyrroline-5-carboxylate reductase 1	proline biosynthesis
221648_s_at	-2.62459	0.00244	0.984527	0.0547376	0.375116	0.0436479	PNAS-4	AK025651	CGI-146 protein
223170_at	-2.62425	0.00257	1.00796	0.0513663	0.384096	0.0448883	DKFZP564K1964	AF132000	DKFZP564K1964 protein
227627_at	-2.62407	0.0023	1.06393	0.0752982	0.405451	0.0482261	SGKL	AV690866	serum/glucocorticoid regulated kinase-like	GO:7242;intracellular signaling cascade;inferred from electronic annotation GO:6468;protein amino acid phosphorylation;inferred from electronic annotation
203608_at	-2.62344	0.00215	0.978723	0.0702847	0.373069	0.0377628		AL031230	gb:AL031230 /DB_XREF=gi:3947845 /FEA=FLmRNA /CNT=126 /TID=Hs.5299.0 /TIER=Stack /STK=51 /UG=Hs.5299 /LL=7915 /UG_GENE=ALDH5A1 /UG_TITLE=aldehyde dehydrogenase 5 family, member A1 (succinate-semialdehyde dehydrogenase) /DEF=Human DNA sequence from clone 73M23 on chromosome 6p22.2-22.3. Contains the 5 part of the possibly alternatively spliced gene for Phosphatidylinositol-glycan-specific Phospholi…	GO:8152;metabolism;inferred from electronic annotation GO:9450;aminobutyrate catabolism;traceable author statement
218553_s_at	-2.6229	0.00311	1.03479	0.0621467	0.394521	0.051131	MGC2628	NM_024076	hypothetical protein MGC2628	potassium ion transport
221820_s_at	-2.62274	0.00483	0.906004	0.0907429	0.345442	0.0546109	MYST1	AK024102	MYST histone acetyltransferase 1
221656_s_at	-2.62233	0.00215	0.957048	0.0650607	0.364961	0.0365342	FLJ10521	BC003073	hypothetical protein FLJ10521
210563_x_at	-2.62214	0.00324	0.961736	0.0647833	0.366776	0.0492372	CFLAR	U97075	CASP8 and FADD-like apoptosis regulator	induction of apoptosis by extracellular signals; anti-apoptosis; proteolysis and peptidolysis
228551_at	-2.62167	0.00231	1.03751	0.0601981	0.395745	0.0454366	MGC24039	AL137364	hypothetical protein MGC24039
201195_s_at	-2.62133	0.00215	1.00305	0.049714	0.38265	0.0343743	SLC7A5	AB018009	solute carrier family 7 (cationic amino acid transporter, y+ system), member 5	amino acid transport; amino acid metabolism
222819_at	-2.62129	0.00274	1.01561	0.052774	0.387447	0.0466729	CTPS2	AK025654	CTP synthase II	pyrimidine nucleotide biosynthesis
213082_s_at	-2.6202	0.0121	0.982213	0.0819999	0.374862	0.0745952	SQV7L	AJ005866	nucleotide-sugar transporter similar to C. elegans sqv-7	biological_process unknown
218491_s_at	-2.61948	0.00335	1.04476	0.0609924	0.398844	0.0524957	THY28	NM_014174	likely ortholog of the mouse thymocyte protein Thy28
201572_x_at	-2.61941	0.00217	0.944617	0.0717749	0.360622	0.04099	DCTD	NM_001921	dCMP deaminase	pyrimidine nucleotide metabolism; nucleotide biosynthesis
224387_at	-2.61863	0.00482	1.00275	0.134395	0.382931	0.0575944	HT002	AF290195	hypertension-related calcium-regulated gene CaRG; Homo sapiens hypertension-related calcium-regulated gene mRNA, complete cds.
1559263_s_at	-2.618	0.00689	1.02136	0.0647341	0.390129	0.0638991		BG397809	Homo sapiens similar to FLJ00361 protein (LOC285747), mRNA
217427_s_at	-2.61767	0.00215	0.978422	0.061401	0.373776	0.0377329	HIRA	X75296	HIR histone cell cycle regulation defective homolog A (S. cerevisiae)	embryogenesis and morphogenesis; regulation of transcription from Pol II promoter
219342_at	-2.61713	0.00489	0.988338	0.0529974	0.377642	0.0546117	CAS1	NM_022900	O-acetyltransferase
223184_s_at	-2.61557	0.00461	1.01778	0.0868329	0.389124	0.05978	AGPAT3	BC004219	1-acylglycerol-3-phosphate O-acyltransferase 3
203282_at	-2.61434	0.0031	1.04122	0.0595161	0.398273	0.050908	GBE1	NM_000158	glucan (1,4-alpha-), branching enzyme 1 (glycogen branching enzyme, Andersen disease, glycogen storage disease type IV)	glycogen biosynthesis; energy pathways; carbohydrate metabolism
229456_s_at	-2.61434	0.00379	0.958417	0.114612	0.3666	0.0524879	DDAH1	AI885718	dimethylarginine dimethylaminohydrolase 1	GO:6527;arginine catabolism;traceable author statement GO:7263;nitric oxide mediated signal transduction;traceable author statement
223203_at	-2.61385	0.00215	0.911975	0.0832966	0.3489	0.0346511	PRO0659	BC000867	PRO0659 protein
209607_x_at	-2.61353	0.00301	1.0386	0.0583887	0.397394	0.050149	SULT1A3	U08032	sulfotransferase family, cytosolic, 1A, phenol-preferring, member 3	steroid metabolism; synaptic transmission
227143_s_at	-2.61247	0.00217	1.08961	0.120564	0.417081	0.0406238	BID	AA706658	BH3 interacting domain death agonist	GO:8625;induction of apoptosis via death domain receptors;traceable author statement GO:6915;apoptosis;inferred from electronic annotation GO:8637;apoptotic mitochondrial changes;traceable author statement
233425_at	-2.61224	0.00953	0.901726	0.105081	0.345193	0.0658059		AU147903	Homo sapiens transcribed sequence with weak similarity to protein pir:T02670 (H.sapiens) T02670 probable thromboxane A2 receptor isoform beta - human
226436_at	-2.61149	0.00215	0.971819	0.0540339	0.372133	0.0370716	RASSF4	N49935	Ras association (RalGDS/AF-6) domain family 4	GO:7218;neuropeptide signaling pathway;inferred from electronic annotation
227045_at	-2.6101	0.00215	1.02301	0.0669775	0.391942	0.0362591	FLJ21941	AI087872	hypothetical protein FLJ21941
209150_s_at	-2.6091	0.00215	1.01833	0.068783	0.390297	0.0379146	TM9SF1	U94831	transmembrane 9 superfamily member 1	transport
204416_x_at	-2.60877	0.00215	1.00978	0.063169	0.387072	0.0412388	APOC1	NM_001645	apolipoprotein C-I	lipid transport; lipid metabolism; lipoprotein metabolism
222986_s_at	-2.60834	0.00458	0.95375	0.0745591	0.365654	0.0552435	SCOTIN	BC001463	scotin
1553743_at	-2.60697	0.00366	0.900582	0.11451	0.345452	0.0471131	LOC151194	NM_145280	similar to hepatocellular carcinoma-associated antigen HCA557b
225527_at	-2.60683	0.00215	1.08713	0.0862489	0.417033	0.0416711	CEBPG	BE622659	CCAAT/enhancer binding protein (C/EBP), gamma	GO:6355;regulation of transcription, DNA-dependent;inferred from electronic annotation
226212_s_at	-2.60658	0.0033	1.04423	0.103987	0.400614	0.0560895	INSR	AV726689	insulin receptor	GO:7165;signal transduction;traceable author statement GO:6091;energy pathways;traceable author statement GO:5975;carbohydrate metabolism;traceable author statement GO:7275;development;traceable author statement GO:7169;transmembrane receptor protein tyrosine kinase signaling pathway;inferred from electronic annotation GO:6468;protein amino acid phosphorylation;traceable author statement GO:8151;…
225436_at	-2.60553	0.00219	0.968478	0.0716662	0.371701	0.0429171	LOC58489	AI339710	hypothetical protein from EUROIMAGE 588495
205573_s_at	-2.60472	0.00244	0.963144	0.0635453	0.369769	0.0443684	SNX7	NM_015976	sorting nexin 7	intracellular protein transport; intracellular signaling cascade
202758_s_at	-2.60468	0.00217	0.99043	0.0959676	0.380251	0.0417659	RFXANK	NM_003721	regulatory factor X-associated ankyrin-containing protein	humoral immune response; regulation of transcription, DNA-dependent; transcription from Pol II promoter
203109_at	-2.6031	0.00245	0.918277	0.0931017	0.352763	0.0433464	UBE2M	NM_003969	ubiquitin-conjugating enzyme E2M (UBC12 homolog, yeast)	ubiquitin cycle
209152_s_at	-2.60301	0.00215	0.978902	0.091994	0.376066	0.0395461	TCF3	AI655986	transcription factor 3 (E2A immunoglobulin enhancer binding factors E12/E47)	GO:6355;regulation of transcription, DNA-dependent;non-traceable author statement GO:8151;cell growth and/or maintenance;inferred from electronic annotation
1555772_a_at	-2.60137	0.00343	1.1286	0.138209	0.43385	0.058622	CDC25A	AY137580	cell division cycle 25A	GO:6470;protein amino acid dephosphorylation;inferred from electronic annotation GO:79;regulation of CDK activity;traceable author statement GO:7067;mitosis;inferred from electronic annotation GO:910;cytokinesis;inferred from electronic annotation
206102_at	-2.60125	0.00215	1.00006	0.0524671	0.384455	0.0336582	KIAA0186	NM_021067	KIAA0186 gene product
231200_at	-2.60107	0.00532	0.984131	0.0758897	0.378355	0.0592052	C20orf40	BG222606	chromosome 20 open reading frame 40
225116_at	-2.59721	0.00232	0.998195	0.11434	0.384334	0.0419243	na	AW300045	hypothetical gene LOC136015
204225_at	-2.59554	0.00307	0.989178	0.0560189	0.381107	0.048159	HDAC4	NM_006037	histone deacetylase 4	cell cycle; regulation of transcription, DNA-dependent; development; neurogenesis; inflammatory response; chromatin modification; B-cell differentiation; negative regulation of myogenesis
217780_at	-2.59422	0.00215	0.976587	0.0752484	0.376448	0.0384849	PTD008	NM_016145	PTD008 protein
201259_s_at	-2.59416	0.00215	0.994138	0.0838331	0.383222	0.040252	SYPL	AI768845	synaptophysin-like protein	GO:7268;synaptic transmission;traceable author statement GO:6899;nonselective vesicle transport;traceable author statement GO:6810;transport;inferred from electronic annotation
203493_s_at	-2.59414	0.00215	0.969877	0.0696544	0.373873	0.036477	KIAA0092	AL525206	translokin
39891_at	-2.59395	0.00223	0.958408	0.0886274	0.369479	0.0431498		4919775_RC	Cluster Incl. AI246730:qk40b01.x1 Homo sapiens cDNA, 3 end /clone=IMAGE-1871401 /clone_end=3' /gb=AI246730 /gi=3842127 /ug=Hs.126901 /len=770
227041_at	-2.59375	0.00217	0.995677	0.0597012	0.383876	0.0410491		BE466145	Homo sapiens cDNA FLJ31513 fis, clone NT2RI1000127.
1555579_s_at	-2.59374	0.00215	0.974787	0.0800194	0.375823	0.0358374		BC029442	gb:BC029442.1 /DB_XREF=gi:20809535 /TID=Hs2Affx.1.373 /CNT=1 /FEA=FLmRNA /TIER=FL /STK=1 /NOTE=sequence(s) not in UniGene /DEF=Homo sapiens, Similar to immunity associated protein 1, clone MGC:32707 IMAGE:4618467, mRNA, complete cds. /PROD=Similar to immunity associated protein 1 /FL=gb:BC029442.1	GO:6470;protein amino acid dephosphorylation;traceable author statement
218966_at	-2.59247	0.00215	1.01694	0.0504646	0.392268	0.0366167	MYO5C	NM_018728	myosin VC
234944_s_at	-2.59131	0.00217	0.991414	0.0589626	0.382592	0.0417351		AL138828	gb:AL138828 /DB_XREF=gi:10443374 /FEA=DNA_3 /CNT=1 /TID=Hs.121536.1 /TIER=ConsEnd /STK=0 /UG=Hs.121536 /UG_TITLE=Human DNA sequence from clone RP11-472E5 on chromosome 6. Contains ESTs and STSs. Contains the 3 part of the gene for high-affinity cAMP-specific 3,5-cyclic phosphodiesterase (EC 3.1.4.17, rolipram-insensitive phosphodiesterase type 7) and a novel gene /DEF=Human DNA sequence from clon…
219275_at	-2.59014	0.00242	1.00466	0.0605756	0.387878	0.0453599	PDCD5	NM_004708	programmed cell death 5	induction of apoptosis
221247_s_at	-2.58956	0.00666	1.0326	0.0625093	0.398754	0.0635751	WBSCR16	NM_030798	Williams-Beuren syndrome chromosome region 16
215566_x_at	-2.58765	0.00365	1.01426	0.0736001	0.391963	0.0545254	LYPLA2	AK024724	lysophospholipase II
201014_s_at	-2.58655	0.00251	0.999837	0.051484	0.386552	0.0442255	PAICS	NM_006452	phosphoribosylaminoimidazole carboxylase, phosphoribosylaminoimidazole succinocarboxamide synthetase	purine nucleotide biosynthesis; purine base biosynthesis; 'de novo' IMP biosynthesis
202318_s_at	-2.58628	0.00243	0.98894	0.0574964	0.382379	0.0443227	SUSP1	AF306508	SUMO-1-specific protease	GO:6508;proteolysis and peptidolysis;inferred from electronic annotation
215977_x_at	-2.58621	0.00215	1.00866	0.092985	0.390014	0.0387414	GK	X68285	glycerol kinase	carbohydrate metabolism; glycerol-3-phosphate metabolism
233030_at	-2.58587	0.00215	1.06389	0.0928573	0.411426	0.0419315	C22orf20	AK025665	chromosome 22 open reading frame 20
215737_x_at	-2.58582	0.0065	0.974584	0.0819138	0.376896	0.0626099	USF2	X90824	upstream transcription factor 2, c-fos interacting	regulation of transcription, DNA-dependent
208874_x_at	-2.58518	0.00391	1.1129	0.100465	0.430493	0.0627834	PPP2R4	BC002545	protein phosphatase 2A, regulatory subunit B' (PR 53)	protein amino acid dephosphorylation
224861_at	-2.58482	0.00392	0.972726	0.0699336	0.376323	0.0533217	GNAQ	AA628423	guanine nucleotide binding protein (G protein), q polypeptide	GO:7186;G-protein coupled receptor protein signaling pathway;inferred from electronic annotation GO:7596;blood coagulation;traceable author statement GO:6471;protein amino acid ADP-ribosylation;inferred from electronic annotation GO:7202;phospholipase C activation;traceable author statement GO:7165;signal transduction;inferred from electronic annotation
201911_s_at	-2.58469	0.00215	0.950194	0.074751	0.367624	0.0378198	FARP1	NM_005766	FERM, RhoGEF (ARHGEF) and pleckstrin domain protein 1 (chondrocyte-derived)
238612_at	-2.58458	0.00215	1.0189	0.057655	0.394224	0.0389775		AW298070	UI-H-BW0-ajp-h-02-0-UI.s1 NCI_CGAP_Sub6 Homo sapiens cDNA clone IMAGE:2732763 3', mRNA sequence.
204027_s_at	-2.58406	0.00379	0.988774	0.0892339	0.382643	0.0552662	METTL1	NM_005371	methyltransferase-like 1
236279_at	-2.58402	0.00228	0.977585	0.056657	0.378319	0.0425003	FLJ22757	N23258	hypothetical protein FLJ22757
202539_s_at	-2.58386	0.0031	0.999265	0.0580266	0.386733	0.0491193	HMGCR	AL518627	3-hydroxy-3-methylglutaryl-Coenzyme A reductase	GO:8406;gonad development;traceable author statement GO:6629;lipid metabolism;inferred from electronic annotation GO:9058;biosynthesis;inferred from electronic annotation GO:6695;cholesterol biosynthesis;not recorded GO:8354;germ-cell migration;traceable author statement
217027_x_at	-2.58351	0.0146	0.985337	0.0546709	0.381394	0.0757586	NPM1P12	AC004941	Homo sapiens PAC clone RP5-979P20 from 7, complete sequence.
222016_s_at	-2.58292	0.0149	0.932053	0.0870932	0.360852	0.0759898	ZNF323	AW086021	zinc finger protein 323	GO:6355;regulation of transcription, DNA-dependent;inferred from electronic annotation
211975_at	-2.5821	0.00251	0.98333	0.0603907	0.380825	0.0452717		BE299671	600944342T1 NIH_MGC_17 Homo sapiens cDNA clone IMAGE:2960218 3', mRNA sequence.
225826_at	-2.58182	0.00247	1.06821	0.0792671	0.413744	0.0505526	MMAB	AV702487	methylmalonic aciduria (cobalamin deficiency) type B
224862_at	-2.58167	0.00855	0.972802	0.0568478	0.376811	0.0640501	GNAQ	BF969428	guanine nucleotide binding protein (G protein), q polypeptide	GO:7186;G-protein coupled receptor protein signaling pathway;inferred from electronic annotation GO:7596;blood coagulation;traceable author statement GO:6471;protein amino acid ADP-ribosylation;inferred from electronic annotation GO:7202;phospholipase C activation;traceable author statement GO:7165;signal transduction;inferred from electronic annotation
222716_s_at	-2.58045	0.00241	0.989274	0.081982	0.383372	0.0468949	SNX24	AU144093	sorting nexing 24	GO:6886;intracellular protein transport;inferred from electronic annotation GO:7242;intracellular signaling cascade;inferred from electronic annotation
215772_x_at	-2.58024	0.00223	0.94214	0.0677914	0.365137	0.042142	SUCLG2	AL050226	succinate-CoA ligase, GDP-forming, beta subunit
235615_at	-2.5801	0.00563	0.966064	0.0762246	0.374429	0.0592332	PGGT1B	BF029960	protein geranylgeranyltransferase type I, beta subunit	GO:6504;C-terminal protein geranylgeranylation;traceable author statement
222611_s_at	-2.58006	0.00215	0.968424	0.0949907	0.375349	0.039135	PSPC1	AA969958	paraspeckle component 1
61297_at	-2.57926	0.00502	1.10353	0.129183	0.427849	0.0666648		4856292_RC	Cluster Incl. AL037338:DKFZp564F1071_s1 Homo sapiens cDNA, 3 end /clone=DKFZp564F1071 /clone_end=3' /gb=AL037338 /gi=5928096 /ug=Hs.239186 /len=682
235143_at	-2.57915	0.00487	0.919271	0.0795676	0.356424	0.0548934		AI963571	wr65a05.x1 NCI_CGAP_Ut1 Homo sapiens cDNA clone IMAGE:2492528 3', mRNA sequence.
212576_at	-2.57844	0.00215	0.973635	0.0640825	0.377607	0.0361687	MGRN1	AB011116	mahogunin, ring finger 1
1556988_s_at	-2.57816	0.0028	0.989715	0.0506674	0.383884	0.0458273	CHD1L	BE220618	chromodomain helicase DNA binding protein 1-like
223162_s_at	-2.57805	0.00217	1.02531	0.0534771	0.397707	0.0421703	LCHN	AF116707	LCHN protein
221972_s_at	-2.57775	0.0033	0.983292	0.0550712	0.381454	0.0488997	Cab45	AL571362	calcium binding protein Cab45 precursor
224465_s_at	-2.57769	0.00215	0.968357	0.0709156	0.375668	0.0366638	PYM	BC006135	PYM protein
204288_s_at	-2.57691	0.00812	1.06696	0.0754503	0.414045	0.0710476	ARGBP2	NM_021069	Arg/Abl-interacting protein ArgBP2
200637_s_at	-2.5763	0.00266	1.06799	0.136736	0.414543	0.0386519	PTPRF	AI762627	protein tyrosine phosphatase, receptor type, F	GO:6470;protein amino acid dephosphorylation;inferred from electronic annotation GO:7155;cell adhesion;traceable author statement GO:7185;transmembrane receptor protein tyrosine phosphatase signaling pathway;traceable author statement
227677_at	-2.57622	0.0141	0.966313	0.0693489	0.37509	0.0753768	JAK3	BF512748	Janus kinase 3 (a protein tyrosine kinase, leukocyte)	GO:7498;mesoderm development;not recorded GO:7242;SH2;intracellular signaling cascade;0.002;extended:Unknown GO:8151;cell growth and/or maintenance;experimental evidence GO:6468;protein amino acid phosphorylation;predicted/computed
225565_at	-2.57508	0.024	0.997855	0.0709932	0.387504	0.0914987		AA769455	Homo sapiens cDNA FLJ37797 fis, clone BRSSN1000153.
205614_x_at	-2.57472	0.00831	1.05074	0.185845	0.4081	0.0346013	MST1	NM_020998	macrophage stimulating 1 (hepatocyte growth factor-like)	proteolysis and peptidolysis; blood coagulation; biological_process unknown
204045_at	-2.57429	0.00295	0.99893	0.0516346	0.388041	0.047148	TCEAL1	NM_004780	transcription elongation factor A (SII)-like 1	regulation of transcription, DNA-dependent; negative regulation of transcription from Pol II promoter
202596_at	-2.57286	0.00215	0.98103	0.058155	0.3813	0.0396575	ENSA	BC000436	endosulfine alpha	transport; response to nutrients
202863_at	-2.57243	0.00586	0.953205	0.0740266	0.370547	0.0589571	SP100	NM_003113	nuclear antigen Sp100	regulation of transcription, DNA-dependent
1555844_s_at	-2.57227	0.00215	0.993209	0.0519607	0.386122	0.0353413	HNRPM	AL713781	heterogeneous nuclear ribonucleoprotein M
222103_at	-2.57215	0.00215	0.992448	0.0671793	0.385843	0.0403247	ATF1	AI434345	activating transcription factor 1	GO:6355;regulation of transcription, DNA-dependent;inferred from electronic annotation
224753_at	-2.57132	0.00418	0.983304	0.0546735	0.382412	0.05237	CDCA5	BE614410	cell division cycle associated 5
209108_at	-2.57033	0.00215	1.01052	0.0572976	0.393147	0.0339442	TM4SF6	AF053453	transmembrane 4 superfamily member 6	cell motility
227921_at	-2.56983	0.00215	1.00903	0.065912	0.392643	0.0392103		AI797678	Homo sapiens transcribed sequence with weak similarity to protein ref:NP_055301.1 (H.sapiens) neuronal thread protein [Homo sapiens]
46665_at	-2.56934	0.00215	0.972417	0.0676187	0.37847	0.0405198		4859434_RC	Cluster Incl. AI949392:wq11a04.x1 Homo sapiens cDNA, 3 end /clone=IMAGE-2470926 /clone_end=3' /gb=AI949392 /gi=5741790 /ug=Hs.7188 /len=596	GO:7275;development;inferred from electronic annotation
217969_at	-2.56865	0.00215	0.984602	0.0635661	0.383315	0.039248	C11orf2	NM_013265	chromosome 11 open reading frame2	biological_process unknown
200779_at	-2.56766	0.00215	1.04819	0.0698368	0.408228	0.0350717	ATF4	NM_001675	activating transcription factor 4 (tax-responsive enhancer element B67)	regulation of transcription, DNA-dependent
210892_s_at	-2.5671	0.00231	0.997393	0.117792	0.38853	0.0373734	GTF2I	BC004472	general transcription factor II, i	transcription initiation from Pol II promoter; regulation of transcription, DNA-dependent; signal transduction
223159_s_at	-2.56589	0.00233	0.974263	0.0602009	0.379698	0.0436258	NEK6	BC000101	NIMA (never in mitosis gene a)-related kinase 6
227429_at	-2.56483	0.00224	1.00886	0.0675827	0.393342	0.0447075	MGC45840	AI683694	hypothetical protein MGC45840	GO:8152;metabolism;inferred from electronic annotation
229715_at	-2.5642	0.00346	1.00242	0.0609049	0.390927	0.0514199		AW006182	Homo sapiens transcribed sequences
226188_at	-2.56358	0.00215	0.993782	0.0523678	0.387653	0.0366759	HSPC159	AK025603	HSPC159 protein
227815_at	-2.56349	0.00276	1.01106	0.0508572	0.394408	0.0464395		W60691	Homo sapiens transcribed sequence with weak similarity to protein ref:NP_060312.1 (H.sapiens) hypothetical protein FLJ20489 [Homo sapiens]
218437_s_at	-2.56117	0.00323	0.889	0.114573	0.347107	0.0419176	LZTFL1	NM_020347	leucine zipper transcription factor-like 1
211576_s_at	-2.55776	0.00704	1.03849	0.0645528	0.406015	0.0652808	SLC19A1	BC003068	solute carrier family 19 (folate transporter), member 1	folate transport
221826_at	-2.55694	0.00877	1.00896	0.0597727	0.394597	0.0670784	LOC90806	BE671941	similar to RIKEN cDNA 2610307I21
210276_s_at	-2.55594	0.00217	0.956045	0.094854	0.374048	0.0401666	HRIHFB2122	AF281030	Tara-like protein	actin modification
204381_at	-2.55577	0.00349	1.07136	0.0930849	0.419193	0.058264	LRP3	NM_002333	low density lipoprotein receptor-related protein 3	receptor mediated endocytosis
239891_x_at	-2.55566	0.0123	0.832647	0.16613	0.325805	0.0391912		AA001052	ze47e01.s1 Soares retina N2b4HR Homo sapiens cDNA clone IMAGE:362136 3', mRNA sequence.
239143_x_at	-2.55488	0.00475	1.00201	0.0579957	0.392195	0.0557902	RNF138	AW291944	ring finger protein 138
225143_at	-2.55487	0.00215	0.957178	0.073962	0.374648	0.0377858	SFXN4	AW182455	sideroflexin 4
225332_at	-2.55388	0.00421	0.959087	0.0680645	0.375542	0.0535495		BF674064	Homo sapiens, clone IMAGE:5302006, mRNA
203503_s_at	-2.55382	0.00233	0.984806	0.0655127	0.385621	0.0447316	PEX14	NM_004565	peroxisomal biogenesis factor 14
239138_at	-2.55362	0.00707	0.979762	0.0706026	0.383676	0.0630451		H16725	Homo sapiens transcribed sequences
234339_s_at	-2.55294	0.00228	1.03283	0.107146	0.404565	0.0456039	GLTSCR2	AF296124	glioma tumor suppressor candidate region gene 2
213587_s_at	-2.55231	0.00215	0.994592	0.0612668	0.389682	0.0337587	C7orf32	AI884867	chromosome 7 open reading frame 32
226696_at	-2.55221	0.00215	1.03727	0.0643923	0.406421	0.0388885	RBBP9	AI761595	retinoblastoma binding protein 9
221005_s_at	-2.55203	0.00247	1.08486	0.113833	0.425097	0.0504284	PTDSS2	NM_030783	phosphatidylserine synthase 2	phosphatidylserine biosynthesis
224582_s_at	-2.55161	0.00215	1.01492	0.0678112	0.397755	0.0347189		H09085	yl97c03.s1 Soares infant brain 1NIB Homo sapiens cDNA clone IMAGE:46374 3', mRNA sequence.
210987_x_at	-2.55159	0.00215	1.0337	0.0558254	0.405119	0.0377305		M19267	tropomyosin; Human tropomyosin mRNA, complete cds.
202942_at	-2.55105	0.0039	1.02779	0.0586091	0.402889	0.053944	ETFB	NM_001985	electron-transfer-flavoprotein, beta polypeptide	electron transport
230875_s_at	-2.5504	0.00215	1.00747	0.0493599	0.395027	0.0344434	ATP11A	AW068936	ATPase, Class VI, type 11A
201248_s_at	-2.55036	0.00215	0.995024	0.075015	0.39015	0.0373344	SREBF2	NM_004599	sterol regulatory element binding transcription factor 2	cholesterol metabolism; lipid metabolism; regulation of transcription from Pol II promoter
218082_s_at	-2.55012	0.00217	0.990579	0.0515433	0.388444	0.0406633	UBP1	NM_014517	upstream binding protein 1 (LBP-1a)	viral replication; regulation of transcription from Pol II promoter
203433_at	-2.54915	0.00215	1.02566	0.0838347	0.402353	0.038984	MTHFS	NM_006441	5,10-methenyltetrahydrofolate synthetase (5-formyltetrahydrofolate cyclo-ligase)
208919_s_at	-2.54835	0.00289	1.00433	0.0491519	0.394108	0.0465814	FLJ13052	BC001709	NAD kinase
204168_at	-2.54827	0.00235	1.00071	0.0591064	0.392701	0.0445638	MGST2	NM_002413	microsomal glutathione S-transferase 2	signal transduction; cell-cell signaling; antimicrobial humoral response (sensu Invertebrata); leukotriene biosynthesis
223425_at	-2.5482	0.00215	0.998804	0.049926	0.391964	0.0382611		BC002848	gb:BC002848.1 /DB_XREF=gi:12803994 /FEA=FLmRNA /CNT=44 /TID=Hs.205736.0 /TIER=FL /STK=0 /UG=Hs.205736 /LL=10471 /UG_GENE=HKE2 /DEF=Homo sapiens, Similar to HLA class II region expressed gene KE2, clone MGC:4178, mRNA, complete cds. /PROD=Similar to HLA class II region expressed geneKE2 /FL=gb:BC002848.1
203486_s_at	-2.54806	0.00215	1.03349	0.0591706	0.4056	0.0376844	HSPC056	BF195973	HSPC056 protein
219281_at	-2.54804	0.00887	0.85622	0.135761	0.336031	0.0558636	MSRA	NM_012331	methionine sulfoxide reductase A	methionine metabolism; response to oxidative stress; protein modification
230263_s_at	-2.54796	0.00279	0.996544	0.0554644	0.391114	0.0470551		BF447954	Homo sapiens transcribed sequences
228088_at	-2.54669	0.00215	1.05068	0.0646818	0.412566	0.0429393		AI092265	Homo sapiens cDNA FLJ31513 fis, clone NT2RI1000127.
202687_s_at	-2.54648	0.00604	0.96282	0.0714029	0.378098	0.0596643	TNFSF10	U57059	tumor necrosis factor (ligand) superfamily, member 10	induction of apoptosis; immune response; signal transduction; cell-cell signaling
217791_s_at	-2.54612	0.00215	0.93586	0.0668916	0.367563	0.038803	PYCS	NM_002860	pyrroline-5-carboxylate synthetase (glutamate gamma-semialdehyde synthetase)	GO:8652;aakinase;amino acid biosynthesis;3.3e-57;extended:inferred from electronic annotation
215128_at	-2.54602	0.0464	1.05828	0.122047	0.415661	0.124952		AV704232	AV704232 ADB Homo sapiens cDNA clone ADBBLB11 5', mRNA sequence.
202660_at	-2.54573	0.00215	1.04326	0.0630446	0.409807	0.0381138		AA834576	Homo sapiens TIPR mRNA for inositol 1,4,5-trisphosphate receptor type 2, complete cds.
235509_at	-2.54552	0.0022	1.00088	0.0658585	0.393194	0.0437425	MGC40214	AV662196	hypothetical protein MGC40214
227808_at	-2.54511	0.00215	1.02982	0.0568323	0.404629	0.0367438	DNAJD1	AI091398	DnaJ (Hsp40) homolog, subfamily D, member 1
209753_s_at	-2.54302	0.00215	1.01371	0.0629155	0.398627	0.0364406	TMPO	BG391171	thymopoietin
235113_at	-2.54294	0.00215	1.0226	0.0527404	0.402131	0.03578	PPIL5	AA742244	peptidylprolyl isomerase (cyclophilin) like 5
208647_at	-2.5427	0.00217	0.965986	0.0557076	0.379906	0.0394721	FDFT1	AA872727	farnesyl-diphosphate farnesyltransferase 1	GO:8299;isoprenoid biosynthesis;inferred from electronic annotation GO:6694;steroid biosynthesis;traceable author statement GO:6695;cholesterol biosynthesis;inferred from electronic annotation
212626_x_at	-2.54159	0.00215	1.01704	0.0568362	0.400158	0.0349553	HNRPC	AA664258	heterogeneous nuclear ribonucleoprotein C (C1/C2)	GO:6371;mRNA splicing;traceable author statement
221974_at	-2.54143	0.00215	1.05641	0.0684039	0.415676	0.0395726		AW770748	hl90a07.x1 NCI_CGAP_Lu24 Homo sapiens cDNA clone IMAGE:3009204 3', mRNA sequence.
217527_s_at	-2.53889	0.00217	0.939835	0.0732382	0.370176	0.0402468		AI478300	Homo sapiens transcribed sequence with moderate similarity to protein ref:NP_060190.1 (H.sapiens) hypothetical protein FLJ20234 [Homo sapiens]
227621_at	-2.53862	0.00215	0.989018	0.0542807	0.389589	0.0343766	WTAP	BE464729	Wilms tumor 1 associated protein
226329_s_at	-2.53792	0.00215	1.01084	0.0576624	0.398296	0.0354752	LOC129531	BF055289	hypothetical protein BC018453
225455_at	-2.53777	0.00215	0.988908	0.0545741	0.389675	0.0390364	STAF42	AI760812	SPT3-associated factor 42
242655_at	-2.53752	0.00734	0.959505	0.0762611	0.378128	0.0632067		AI668649	Homo sapiens transcribed sequences
218014_at	-2.53742	0.0032	1.00757	0.056574	0.397085	0.0497759	PCNT1	NM_024844	pericentrin 1
213258_at	-2.5374	0.00227	0.954313	0.0616799	0.376099	0.0425349	TFPI	BF511231	tissue factor pathway inhibitor (lipoprotein-associated coagulation inhibitor)	GO:7596;blood coagulation;traceable author statement
209600_s_at	-2.5373	0.00217	0.983702	0.0610379	0.387696	0.0420573	ACOX1	S69189	acyl-Coenzyme A oxidase 1, palmitoyl	fatty acid beta-oxidation; electron transport; prostaglandin metabolism; energy pathways
205282_at	-2.5367	0.00646	0.96514	0.0704677	0.380471	0.060757	LRP8	NM_004631	low density lipoprotein receptor-related protein 8, apolipoprotein e receptor	lipid metabolism; signal transduction
206632_s_at	-2.53666	0.00217	0.949944	0.0627885	0.374486	0.0398961	APOBEC3B	NM_004900	apolipoprotein B mRNA editing enzyme, catalytic polypeptide-like 3B
208091_s_at	-2.53603	0.00216	0.992164	0.0601703	0.391227	0.0407603	DKFZP564K0822	NM_030796	hypothetical protein DKFZp564K0822
204768_s_at	-2.53597	0.00215	1.05345	0.0658547	0.415403	0.0398803	FEN1	NM_004111	flap structure-specific endonuclease 1	UV protection; DNA replication; double-strand break repair
232071_at	-2.53555	0.0105	1.04504	0.0724023	0.412153	0.0746982		BF670827	Homo sapiens mRNA; cDNA DKFZp586N2424 (from clone DKFZp586N2424)
231022_at	-2.53479	0.00745	1.02687	0.0670114	0.405109	0.0660729		AI139990	Homo sapiens transcribed sequences
228559_at	-2.53447	0.00254	0.95112	0.076381	0.375274	0.0461087		BF111626	Homo sapiens, clone IMAGE:6043059, mRNA
206200_s_at	-2.53404	0.00217	1.0393	0.0774293	0.410136	0.0447383	ANXA11	NM_001157	annexin A11	immune response
226651_at	-2.53358	0.00215	1.00394	0.0602114	0.396252	0.0366948	HOMER1	AW052119	homer homolog 1 (Drosophila)	GO:7206;metabotropic glutamate receptor, phospholipase C activating pathway;traceable author statement GO:7273;regulation of synapse;traceable author statement
221847_at	-2.53333	0.00215	0.936013	0.0662782	0.369479	0.0360943		BF665706	602124033F1 NIH_MGC_56 Homo sapiens cDNA clone IMAGE:4280744 5', mRNA sequence.
202136_at	-2.53234	0.00378	0.993003	0.049233	0.392129	0.0502794	BS69	BE250417	adenovirus 5 E1A binding protein	GO:6355;regulation of transcription, DNA-dependent;inferred from electronic annotation GO:122;negative regulation of transcription from Pol II promoter;traceable author statement GO:8283;cell proliferation;traceable author statement GO:45786;negative regulation of cell cycle;inferred from electronic annotation
214220_s_at	-2.53225	0.0137	0.974668	0.0608717	0.384902	0.074331	ALMS1	AW003635	Alstrom syndrome 1
206441_s_at	-2.53209	0.00215	1.07515	0.0787003	0.424611	0.0350385	FLJ20452	NM_017828	hypothetical protein FLJ20452
211651_s_at	-2.5313	0.00233	0.985367	0.0621221	0.389273	0.044308	LAMB1	M20206	laminin, beta 1	cell adhesion
223587_s_at	-2.53109	0.00789	0.843079	0.126507	0.333089	0.0539854	AMN	AW051926	amnionless homolog (mouse)	GO:7275;development;inferred from electronic annotation
226594_at	-2.52977	0.00248	1.02122	0.0593473	0.40368	0.0463897	COQ6	AA528157	coenzyme Q6 homolog (yeast)	GO:6118;electron transport;inferred from electronic annotation GO:6725;aromatic compound metabolism;inferred from electronic annotation GO:6744;ubiquinone biosynthesis;inferred from electronic annotation
219215_s_at	-2.52975	0.00215	0.970667	0.0596345	0.3837	0.0359268	SLC39A4	NM_017767	solute carrier family 39 (zinc transporter), member 4
205229_s_at	-2.52958	0.00215	0.957517	0.0772226	0.378528	0.0360421	COCH	AA669336	coagulation factor C homolog, cochlin (Limulus polyphemus)
226316_at	-2.52951	0.0161	0.994549	0.0684101	0.393179	0.0803373	C13orf10	BF592957	chromosome 13 open reading frame 10
232150_at	-2.52864	0.00217	1.0722	0.114118	0.424021	0.0414309		AA134418	Homo sapiens cDNA FLJ12885 fis, clone NT2RP2003988.
227951_s_at	-2.52859	0.00217	1.05631	0.0794709	0.417749	0.0461414		AW338561	xw80g04.x1 NCI_CGAP_Pan1 Homo sapiens cDNA clone IMAGE:2834358 3', mRNA sequence.
218424_s_at	-2.52763	0.00215	0.952656	0.0705523	0.376897	0.0358648	TSAP6	NM_018234	dudulin 2	GO:6118;F420_oxidored;electron transport;7.2e-09;extended:Unknown
200808_s_at	-2.52625	0.00215	0.949986	0.0664705	0.376046	0.0393356	ZYX	NM_003461	zyxin	cell adhesion; signal transduction; cell-cell signaling
225196_s_at	-2.52571	0.00217	0.937113	0.0779129	0.371029	0.0402117	MRPS26; GI008; RPMS13; MRP-S13; MRP-S26; NY-BR-87; DJ534B8.3	AF308301	Homo sapiens serologically defined breast cancer antigen NY-BR-87 mRNA, partial cds.
213405_at	-2.52546	0.00229	0.985006	0.055161	0.39003	0.0427307	RAB22A	N95443	RAB22A, member RAS oncogene family	GO:6886;intracellular protein transport;inferred from electronic annotation GO:7264;small GTPase mediated signal transduction;inferred from electronic annotation
219972_s_at	-2.52537	0.00424	0.968621	0.0550385	0.383557	0.0521106	C14orf135	NM_022495	chromosome 14 open reading frame 135
204632_at	-2.52452	0.00686	1.00228	0.167681	0.397018	0.0434952	RPS6KA4	NM_003942	ribosomal protein S6 kinase, 90kDa, polypeptide 4	protein amino acid phosphorylation
218936_s_at	-2.52403	0.00215	1.02023	0.0625543	0.404208	0.0376995	HSPC128	NM_014167	HSPC128 protein
218774_at	-2.52311	0.00603	1.03098	0.0566212	0.408614	0.0608981	DCPS	NM_014026	mRNA decapping enzyme
212025_s_at	-2.52298	0.00387	0.979753	0.0866227	0.388331	0.0549583	FLII	BG421186	flightless I homolog (Drosophila)	GO:6936;muscle contraction;traceable author statement GO:7275;development;inferred from electronic annotation
205729_at	-2.5228	0.00217	0.965246	0.0856993	0.382609	0.0413101	OSMR	NM_003999	oncostatin M receptor	cell surface receptor linked signal transduction; cell proliferation
211952_at	-2.52275	0.00215	0.997781	0.0556746	0.395514	0.0357144	KPNB3	AF339834	karyopherin (importin) beta 3	protein-nucleus import, docking; NLS-bearing substrate-nucleus import; intracellular protein transport
215299_x_at	-2.52273	0.00217	1.02588	0.0677471	0.406654	0.0438621	SULT1A1; PST; STP; STP1; P-PST; ST1A3; TSPST1; MGC5163; HAST1/HAST2	U37025	Human phenol sulfotransferase (STP1) gene, last exon and partial cds.	amine metabolism; steroid metabolism
201538_s_at	-2.52164	0.00215	0.96722	0.0869788	0.383568	0.0383945	DUSP3	NM_004090	dual specificity phosphatase 3 (vaccinia virus phosphatase VH1-related)	protein amino acid dephosphorylation
229632_s_at	-2.52142	0.00231	0.989948	0.0607457	0.392616	0.0440965	FLJ10569	AA115512	hypothetical protein FLJ10569
216272_x_at	-2.52116	0.00276	1.03573	0.0667881	0.410814	0.0502935	7h3	AF209931	hypothetical protein FLJ13511
215460_x_at	-2.52093	0.00327	0.966909	0.060002	0.383552	0.0490803	BRD1	AL080149	bromodomain containing 1
226377_at	-2.5207	0.00833	0.965011	0.0796905	0.382834	0.0661362	NFIC	AI093722	nuclear factor I/C (CCAAT-binding transcription factor)	GO:6355;regulation of transcription, DNA-dependent;inferred from electronic annotation GO:6260;DNA replication;inferred from electronic annotation GO:6366;transcription from Pol II promoter;traceable author statement
203221_at	-2.52058	0.00217	1.02482	0.05791	0.406583	0.0418983	TLE1	AI758763	transducin-like enhancer of split 1 (E(sp1) homolog, Drosophila)	GO:6355;regulation of transcription, DNA-dependent;inferred from electronic annotation GO:7165;signal transduction;traceable author statement GO:7275;development;traceable author statement GO:7397;histogenesis and organogenesis;traceable author statement
201767_s_at	-2.52049	0.00951	0.996506	0.0515019	0.395361	0.066682	ELAC2	NM_018127	elaC homolog 2 (E. coli)
227620_at	-2.52024	0.00325	1.07952	0.102021	0.428339	0.0575429		AV721564	Homo sapiens transcribed sequence with moderate similarity to protein ref:NP_009032.1 (H.sapiens) sarcosine dehydrogenase; dimethylglycine dehydrogenase-like 1 [Homo sapiens]
222630_at	-2.51928	0.00215	0.963271	0.062864	0.38236	0.0373348	FLJ12994	BF740077	hypothetical protein FLJ12994
227542_at	-2.51921	0.00217	0.970912	0.0547942	0.385403	0.0398422	SOCS4	AU157543	suppressor of cytokine signaling 4	GO:7259;JAK-STAT cascade;traceable author statement GO:6952;defense response;traceable author statement GO:1558;regulation of cell growth;inferred from electronic annotation GO:7242;intracellular signaling cascade;inferred from electronic annotation
223087_at	-2.5187	0.00215	0.96784	0.0565632	0.384262	0.0344671	LOC246737	AL109939	Human DNA sequence from clone RP3-351K20 on chromosome 6q22.1-22.33, complete sequence.
203897_at	-2.51869	0.00215	1.00087	0.0630928	0.397378	0.0367544	LOC57149	BE963444	hypothetical protein A-211C6.1
234672_s_at	-2.51858	0.00215	0.966336	0.0620499	0.383684	0.0372444	FLJ10407	AL354612	hypothetical protein FLJ10407
1554423_a_at	-2.51703	0.00215	1.0179	0.0735403	0.404407	0.0341871	FBXO7	AF233225	F-box only protein 7	ubiquitin-dependent protein catabolism
203976_s_at	-2.51595	0.00262	1.00855	0.0582273	0.400864	0.0468227	CHAF1A	NM_005483	chromatin assembly factor 1, subunit A (p150)	DNA replication dependent nucleosome assembly; cell cycle; DNA repair; protein complex assembly
227514_at	-2.51589	0.00449	0.998863	0.0885939	0.397021	0.0584888	LOC162073	AI766311	hypothetical protein LOC162073
226135_at	-2.51589	0.00288	1.0274	0.0534109	0.408366	0.0482599		BE856657	Homo sapiens cDNA FLJ10366 fis, clone NT2RM2001420.
209218_at	-2.51415	0.00215	1.01059	0.0577472	0.401959	0.0357748	SQLE	AF098865	squalene epoxidase	electron transport; aromatic compound metabolism; sterol biosynthesis
213698_at	-2.51401	0.00215	0.959185	0.0627363	0.381536	0.0383204	ZNF258	AI805560	zinc finger protein 258	GO:7275;development;predicted/computed
203302_at	-2.51353	0.00215	1.01722	0.0803655	0.4047	0.0371516	DCK	NM_000788	deoxycytidine kinase	pyrimidine nucleotide metabolism; nucleobase, nucleoside, nucleotide and nucleic acid metabolism
213143_at	-2.51253	0.0115	0.99358	0.0578644	0.39545	0.0714069	LOC257407	BE856707	hypothetical protein LOC257407
217739_s_at	-2.51182	0.00215	0.936471	0.0679639	0.372825	0.0391016	PBEF	NM_005746	pre-B-cell colony-enhancing factor	positive regulation of cell proliferation; signal transduction; cell-cell signaling
235856_at	-2.51168	0.00217	0.965139	0.0880382	0.384261	0.0411478	C4A	AI660245	complement component 4A	GO:6937;regulation of muscle contraction;non-traceable author statement GO:6958;complement activation, classical pathway;non-traceable author statement GO:6954;inflammatory response;non-traceable author statement
226821_at	-2.51137	0.00262	0.945424	0.0803549	0.376458	0.0465731	DKFZP434D193	R41296	DKFZP434D193 protein
224675_at	-2.51109	0.00217	0.974899	0.0540416	0.388238	0.040565	MESDC2	AK026606	mesoderm development candidate 2	GO:7498;mesoderm development;non-traceable author statement
200862_at	-2.51104	0.00215	0.993966	0.0608191	0.395838	0.037148	DHCR24	NM_014762	24-dehydrocholesterol reductase	electron transport; cholesterol biosynthesis
217821_s_at	-2.50892	0.00395	0.906297	0.0868686	0.361229	0.0513213	WBP11	AF118023	WW domain binding protein 11
202894_at	-2.5086	0.00276	1.02115	0.128571	0.407059	0.0392945	EPHB4	NM_004444	EphB4
220035_at	-2.50824	0.00415	0.983301	0.12875	0.392029	0.0515533	NUP210	NM_024923	nucleoporin 210
227719_at	-2.50818	0.00235	1.00783	0.0572572	0.401816	0.0446253	MADH9	AA934610	MAD, mothers against decapentaplegic homolog 9 (Drosophila)	GO:6355;regulation of transcription, DNA-dependent;inferred from electronic annotation
229459_at	-2.50766	0.00711	0.976085	0.102846	0.389242	0.0652496	CLONE25003	AV723914	hypothetical protein CLONE25003
202375_at	-2.50744	0.00215	0.932913	0.0737954	0.372058	0.037601	SEC24D	NM_014822	SEC24 related gene family, member D (S. cerevisiae)
201555_at	-2.50742	0.00215	1.00556	0.0527025	0.401033	0.0353782	MCM3	NM_002388	MCM3 minichromosome maintenance deficient 3 (S. cerevisiae)	cell cycle; DNA replication; DNA replication initiation; regulation of transcription, DNA-dependent
236488_s_at	-2.50633	0.0115	0.995119	0.0519564	0.397042	0.0704942		AI683805	Homo sapiens transcribed sequences
210150_s_at	-2.50623	0.00231	0.98269	0.0603438	0.392099	0.0437702	LAMA5; KIAA1907	BC003355	synonym: KIAA1907; Homo sapiens laminin, alpha 5, mRNA (cDNA clone IMAGE:2900097), complete cds.
213880_at	-2.50599	0.00217	0.972271	0.0529643	0.387979	0.0392342	GPR49	AL524520	G protein-coupled receptor 49	GO:7186;G-protein coupled receptor protein signaling pathway;traceable author statement
214431_at	-2.50558	0.00215	0.988686	0.0588149	0.394593	0.036716	GMPS	NM_003875	guanine monphosphate synthetase	purine nucleotide biosynthesis; purine base biosynthesis; GMP biosynthesis; glutamine metabolism
211774_s_at	-2.50482	0.00353	1.00281	0.0520793	0.400352	0.0502785	DKFZP564I122	BC006122	DKFZP564I122 protein
219076_s_at	-2.50481	0.00215	1.01995	0.0512804	0.407198	0.0345782	PXMP2	NM_018663	peroxisomal membrane protein 2, 22kDa
209754_s_at	-2.50366	0.00215	0.946191	0.0624013	0.377923	0.0382468	TMPO	AF113682	thymopoietin
207721_x_at	-2.50352	0.00215	1.02429	0.0601751	0.409141	0.0376165	HINT1	NM_005340	histidine triad nucleotide binding protein 1	signal transduction
214864_s_at	-2.50178	0.00215	0.988475	0.0588443	0.395108	0.0379355	GRHPR	AK024386	glyoxylate reductase/hydroxypyruvate reductase	excretion
219014_at	-2.50126	0.00817	1.10682	0.106365	0.442505	0.0765134	PLAC8	NM_016619	placenta-specific 8
226383_at	-2.50105	0.00253	0.950933	0.0874713	0.380214	0.045957	FLJ38968	AI652452	hypothetical protein FLJ38968
217167_x_at	-2.50101	0.00215	0.963899	0.0616615	0.385404	0.036463		AJ252550	gb:AJ252550 /DB_XREF=gi:5834425 /FEA=DNA_1 /CNT=2 /TID=Hs.1466.1 /TIER=ConsEnd /STK=0 /UG=Hs.1466 /LL=2710 /UG_GENE=GK /UG_TITLE=glycerol kinase /DEF=Homo sapiens partial GK gene for glycerol kinase, exon 1 (glycerol kinase deficiency case)
231808_at	-2.50075	0.00215	0.968989	0.0590413	0.387479	0.0381615		AY007106	Homo sapiens clone TCCCIA00427 mRNA sequence
203606_at	-2.50015	0.00215	1.04106	0.0827333	0.4164	0.043597	NDUFS6	NM_004553	NADH dehydrogenase (ubiquinone) Fe-S protein 6, 13kDa (NADH-coenzyme Q reductase)	mitochondrial electron transport, NADH to ubiquinone
226347_at	-2.50009	0.00266	0.918481	0.102154	0.367379	0.0429315	MGC33202	AI754928	hypothetical protein MGC33202	GO:6486;protein amino acid glycosylation;inferred from electronic annotation
209330_s_at	-2.49982	0.00215	0.966236	0.0660569	0.386523	0.0384527	HNRPD	D55674	heterogeneous nuclear ribonucleoprotein D (AU-rich element RNA binding protein 1, 37kDa)	RNA processing; RNA catabolism
212819_at	-2.49908	0.00414	0.990861	0.0588879	0.39649	0.0534289	ASB1	AF055024	ankyrin repeat and SOCS box-containing 1	intracellular signaling cascade; negative regulation of cytokine biosynthesis
1558233_s_at	-2.49899	0.00215	0.958622	0.0672765	0.383603	0.0370911		CA337502	NISC_lw02c11.y1 COGENE 4PA1 Homo sapiens cDNA clone IMAGE:5609085 5', mRNA sequence.
210625_s_at	-2.49883	0.00279	1.02024	0.12906	0.408286	0.0377049	AKAP1	U34074	A kinase (PRKA) anchor protein 1
226381_at	-2.49883	0.00215	1.00322	0.05052	0.401474	0.0372825		AW450329	Homo sapiens cDNA FLJ36584 fis, clone TRACH2013450.
212056_at	-2.49846	0.00233	0.989585	0.0505555	0.396079	0.0425718	KIAA0182	D80004	KIAA0182 protein
235141_at	-2.49822	0.00217	1.04822	0.0766653	0.419587	0.0461044	FLJ30532	AW009562	hypothetical protein FLJ30532
235016_at	-2.49813	0.0152	0.984208	0.0686781	0.393978	0.0782169	na	AL118571	similar to D10Ucla1 protein
213562_s_at	-2.49804	0.00215	0.964603	0.0596972	0.386145	0.0392104	SQLE	BF979497	squalene epoxidase	GO:6118;electron transport;inferred from electronic annotation GO:6725;aromatic compound metabolism;inferred from electronic annotation GO:16126;sterol biosynthesis;non-traceable author statement
201035_s_at	-2.49778	0.00215	1.01765	0.0683771	0.407422	0.0384593	HADHSC	BC000306	L-3-hydroxyacyl-Coenzyme A dehydrogenase, short chain
1555881_s_at	-2.49758	0.00215	0.962225	0.0688742	0.385263	0.0402675	KIAA1813	AK097997	KIAA1813 protein
230194_at	-2.49728	0.0068	0.975751	0.0588818	0.390725	0.0605417	LRPPRC	AI341076	leucine-rich PPR-motif containing
211237_s_at	-2.49709	0.00233	0.959013	0.0844711	0.384053	0.0445884	FGFR4	AF202063	fibroblast growth factor receptor 4	FGF receptor signaling pathway; protein amino acid phosphorylation
225967_s_at	-2.49606	0.00254	0.988888	0.05024	0.39618	0.0441077	na	BF683512	LOC284184
223178_s_at	-2.49559	0.00215	0.993617	0.0514746	0.398149	0.036533	NT5C2L1	AF245044	5'-nucleotidase, cytosolic II-like 1
227196_at	-2.49489	0.00215	0.978878	0.0568221	0.392353	0.0388822	RHPN2	BG054987	rhophilin, Rho GTPase binding protein 2	GO:7165;HR1;signal transduction;1.3e-06;extended:Unknown GO:7242;intracellular signaling cascade;inferred from electronic annotation
225297_at	-2.49322	0.00215	0.937783	0.0946357	0.376134	0.0353877	LOC115106	AV715391	hypothetical protein BC014003
229969_at	-2.49271	0.00217	1.00267	0.0561416	0.402243	0.0406831		AV723931	AV723931 HTB Homo sapiens cDNA clone HTBAQD04 5', mRNA sequence.
227611_at	-2.49147	0.00351	1.05648	0.134027	0.424038	0.0515449	FLJ25005	AA442856	hypothetical protein FLJ25005
205292_s_at	-2.49144	0.00215	1.00572	0.0693997	0.403671	0.0370101	HNRPA2B1	NM_002137	heterogeneous nuclear ribonucleoprotein A2/B1	RNA processing
213897_s_at	-2.49102	0.00215	1.00798	0.0515909	0.404644	0.0337913	MRPL23	AI832239	mitochondrial ribosomal protein L23	GO:6412;protein biosynthesis;traceable author statement
201381_x_at	-2.49098	0.00215	1.02801	0.068191	0.412693	0.0372209	SIP	AF057356	Siah-interacting protein
205436_s_at	-2.48914	0.00229	0.993728	0.0581053	0.399225	0.0436264	H2AFX	NM_002105	H2A histone family, member X	nucleosome assembly; chromosome organization and biogenesis (sensu Eukarya)
204111_at	-2.48892	0.00607	1.1032	0.167333	0.443246	0.0591405	HNMT	N40285	histamine N-methyltransferase	GO:7585;respiratory gaseous exchange;traceable author statement
202899_s_at	-2.48825	0.00225	1.02328	0.0634257	0.411244	0.045036	SFRS3	NM_003017	splicing factor, arginine/serine-rich 3	mRNA splicing
209454_s_at	-2.48608	0.00739	1.01715	0.0581798	0.409139	0.0640385	TEAD3; TEF5; TEAD5; TEF-5; DTEF-1; ETFR-1	AF142482	TEF-5; Homo sapiens transcription enhancer factor-5 mRNA, complete cds.	pregnancy; regulation of transcription from Pol II promoter
218888_s_at	-2.48572	0.00215	0.983096	0.0518933	0.395498	0.0368576	NETO2	NM_018092	neuropilin (NRP) and tolloid (TLL)-like 2
202990_at	-2.48542	0.0061	0.992609	0.0597293	0.399373	0.0597571	PYGL	NM_002863	phosphorylase, glycogen; liver (Hers disease, glycogen storage disease type VI)	glycogen metabolism; carbohydrate metabolism
225618_at	-2.48509	0.0307	1.13379	0.154365	0.456238	0.115606	na	AI769587	similar to Rho GTPase activating protein 12
209132_s_at	-2.48504	0.00215	0.983556	0.0708504	0.395791	0.0384088	FLJ20452	BE313890	hypothetical protein FLJ20452
218665_at	-2.48472	0.00342	1.01377	0.0601323	0.408001	0.0517431	FZD4	NM_012193	frizzled homolog 4 (Drosophila)	frizzled signaling pathway
220305_at	-2.4846	0.00215	0.985636	0.0537203	0.396699	0.0355139		NM_024030	gb:NM_024030.1 /DB_XREF=gi:13128977 /GEN=MGC3260 /FEA=FLmRNA /CNT=10 /TID=Hs.15514.0 /TIER=FL /STK=0 /UG=Hs.15514 /LL=78993 /DEF=Homo sapiens hypothetical protein MGC3260 (MGC3260), mRNA. /PROD=hypothetical protein MGC3260 /FL=gb:NM_024030.1 gb:BC000073.1
1554085_at	-2.48451	0.0167	0.988548	0.0661828	0.397884	0.0804711	DDX51	BC012461	DEAD (Asp-Glu-Ala-Asp) box polypeptide 51
214678_x_at	-2.48379	0.00403	1.14934	0.133133	0.462737	0.0636025	ZFX	R51161	zinc finger protein, X-linked	GO:6355;regulation of transcription, DNA-dependent;inferred from electronic annotation
229551_x_at	-2.48369	0.00215	0.936234	0.0675566	0.376952	0.0386321	ZNF367	N62196	zinc finger protein 367
202344_at	-2.48318	0.00309	0.958517	0.117961	0.386005	0.0443625	HSF1	NM_005526	heat shock transcription factor 1	regulation of transcription, DNA-dependent
222604_at	-2.48303	0.00382	1.01346	0.0535241	0.408156	0.0522416	GTF3C3	AI608833	general transcription factor IIIC, polypeptide 3, 102kDa	GO:6383;transcription from Pol III promoter;traceable author statement
201150_s_at	-2.483	0.00215	0.957879	0.0711928	0.385775	0.0362294	TIMP3	NM_000362	tissue inhibitor of metalloproteinase 3 (Sorsby fundus dystrophy, pseudoinflammatory)	proteolysis and peptidolysis
1555360_a_at	-2.4821	0.0032	0.924175	0.0982029	0.372336	0.0480816	FLJ10737	BC014145	hypothetical protein FLJ10737
224769_at	-2.48187	0.00215	0.99358	0.0576704	0.400335	0.0369126		AL110163	Homo sapiens, clone IMAGE:5259584, mRNA
1568678_s_at	-2.48165	0.00215	1.03123	0.0574255	0.415544	0.0368001	FGFR1OP	BC037785	FGFR1 oncogene partner	positive regulation of cell proliferation; oncogenesis
217825_s_at	-2.48103	0.00215	0.981923	0.0565624	0.395772	0.0369018	UBE2J1	AF151039	ubiquitin-conjugating enzyme E2, J1 (UBC6 homolog, yeast)
209406_at	-2.48081	0.00248	0.960285	0.0636789	0.387085	0.0449042	BAG2	AF095192	BCL2-associated athanogene 2	protein folding; apoptosis
218641_at	-2.47995	0.0022	1.00552	0.0514504	0.405461	0.0417143		NM_023941	gb:NM_023941.1 /DB_XREF=gi:13027613 /GEN=MGC3032 /FEA=FLmRNA /CNT=109 /TID=Hs.300383.0 /TIER=FL+Stack /STK=63 /UG=Hs.300383 /LL=65998 /DEF=Homo sapiens hypothetical protein MGC3032 (MGC3032), mRNA. /PROD=hypothetical protein MGC3032 /FL=gb:BC000572.1 gb:NM_023941.1
220865_s_at	-2.4797	0.00222	0.975912	0.053512	0.39356	0.0414115	TPT	NM_014317	trans-prenyltransferase	isoprenoid biosynthesis
222930_s_at	-2.47967	0.00215	1.00107	0.0624992	0.403711	0.0382126	AGMAT	BC005090	agmatine ureohydrolase (agmatinase)	arginine catabolism; spermidine biosynthesis; putrescine biosynthesis
211563_s_at	-2.47944	0.00225	0.966205	0.0933197	0.389686	0.042635	RMP	AB006572	Homo sapiens RMP mRNA for RPB5 meidating protein, complete cds.	GO:9405;pathogenesis;traceable author statement GO:6357;regulation of transcription from Pol II promoter;traceable author statement GO:6457;protein folding;inferred from electronic annotation
219715_s_at	-2.47904	0.00216	0.993921	0.0509599	0.400929	0.0393936	TDP1	NM_018319	tyrosyl-DNA phosphodiesterase 1
208672_s_at	-2.47899	0.00269	1.00716	0.0516873	0.406279	0.0461698	SFRS3	BC000914	splicing factor, arginine/serine-rich 3	mRNA splicing
208918_s_at	-2.47768	0.00231	0.971794	0.0614986	0.39222	0.0435758	FLJ13052	AI334128	NAD kinase
212064_x_at	-2.4775	0.00215	1.06803	0.0781062	0.431092	0.0392184		AI471665	Homo sapiens transcribed sequence with strong similarity to protein ref:NP_002374.1 (H.sapiens) MYC-associated zinc finger protein (purine-binding transcription factor); Pur-1; Zif87; MYC-associated zince finger protein [Homo sapiens]
214759_at	-2.4771	0.00754	0.944576	0.0858638	0.381323	0.0636261	WTAP	AL583911	Wilms tumor 1 associated protein
232194_at	-2.47634	0.015	1.00918	0.0720927	0.40753	0.0801662	FLJ23017	AA764787	hypothetical protein FLJ23017
203139_at	-2.4763	0.00289	1.01797	0.0517673	0.411085	0.0477609	DAPK1	NM_004938	death-associated protein kinase 1	induction of apoptosis by extracellular signals; protein amino acid phosphorylation; signal transduction
229544_at	-2.47618	0.0033	1.00734	0.0621222	0.406815	0.0512744	na	AI690169	hypothetical gene supported by BC048014
60471_at	-2.47605	0.00384	1.02124	0.058346	0.412449	0.0535549		4853975_RC	Cluster Incl. AA625133:af70b02.r1 Homo sapiens cDNA, 5 end /clone=IMAGE-1047339 /clone_end=5' /gb=AA625133 /gi=2537518 /ug=Hs.180040 /len=494	GO:7242;SH2;intracellular signaling cascade;0.0015;extended:Unknown
207740_s_at	-2.47521	0.00369	0.975927	0.131156	0.39428	0.043348	NUP62	NM_012346	nucleoporin 62kDa	transport
239151_at	-2.47419	0.0114	0.97679	0.0619629	0.394793	0.07073		BG427809	Homo sapiens transcribed sequence with moderate similarity to protein ref:NP_003421.1 (H.sapiens) zinc finger protein 91 (HPF7, HTF10) [Homo sapiens]
217823_s_at	-2.47327	0.00218	0.992455	0.0631677	0.401272	0.0430321	UBE2J1	AL562528	ubiquitin-conjugating enzyme E2, J1 (UBC6 homolog, yeast)
225191_at	-2.47265	0.00417	1.02312	0.0772609	0.413774	0.0576372	CIRBP	AL565767	cold inducible RNA binding protein	GO:9409;response to cold;traceable author statement
200014_s_at	-2.47218	0.00215	0.980239	0.0571904	0.396508	0.0342189	HNRPC	NM_004500	heterogeneous nuclear ribonucleoprotein C (C1/C2)	mRNA splicing
227496_at	-2.47105	0.00366	0.961899	0.106662	0.389267	0.0519151	LOC253842	AA176289	hypothetical protein LOC253842
204306_s_at	-2.47097	0.00215	0.97741	0.0757554	0.395557	0.040197	CD151	NM_004357	CD151 antigen	cell adhesion
201080_at	-2.47044	0.00222	1.01076	0.0526421	0.409141	0.042386	PIP5K2B	BF338509	phosphatidylinositol-4-phosphate 5-kinase, type II, beta	GO:7166;cell surface receptor linked signal transduction;experimental evidence
210371_s_at	-2.46926	0.00215	0.990735	0.0519795	0.401227	0.0346228	RBBP4	BC003092	retinoblastoma binding protein 4	negative regulation of cell proliferation; cell cycle; DNA replication; DNA repair
213166_x_at	-2.46904	0.00215	0.98584	0.0571318	0.399281	0.0370249		BG332462	Homo sapiens, clone MGC:8772 IMAGE:3862861, mRNA, complete cds
1567081_x_at	-2.46903	0.00345	1.06829	0.135768	0.432677	0.0505027		D17218	Human HepG2 3' region MboI cDNA, clone hmd3g02m3.
201681_s_at	-2.46893	0.004	1.02173	0.0563829	0.413834	0.0538397	DLG5	AB011155	discs, large (Drosophila) homolog 5	cell growth and/or maintenance; intracellular signaling cascade; regulation of cell cycle; cell-cell adhesion
227369_at	-2.4684	0.00256	0.987025	0.0533532	0.399865	0.0448804	PAI-RBP1	AW771919	PAI-1 mRNA-binding protein
222317_at	-2.46838	0.00383	0.961487	0.0646606	0.389522	0.0519461	PDE3B	AA888858	phosphodiesterase 3B, cGMP-inhibited	GO:7165;signal transduction;inferred from electronic annotation
207559_s_at	-2.46835	0.00251	0.991656	0.060016	0.401748	0.045768	ZNF261	NM_005096	zinc finger protein 261	development
210950_s_at	-2.46781	0.00215	0.969137	0.0587447	0.392711	0.0362486	FDFT1	BC003573	farnesyl-diphosphate farnesyltransferase 1	isoprenoid biosynthesis; cholesterol biosynthesis; steroid biosynthesis
212388_at	-2.46765	0.00231	0.984715	0.0530116	0.39905	0.0426844	USP24	AB028980	ubiquitin specific protease 24	ubiquitin-dependent protein catabolism
210137_s_at	-2.46759	0.0026	1.02929	0.0542065	0.417125	0.0467971	DCTD	BC001286	dCMP deaminase	pyrimidine nucleotide metabolism; nucleotide biosynthesis
201051_at	-2.46683	0.00304	0.978196	0.0607476	0.39654	0.0486653		BE560202	Homo sapiens transcribed sequence with strong similarity to protein ref:NP_006296.1 (H.sapiens) putative human HLA class II associated protein I; cerebellar leucine rich acidic nuclear protein [Homo sapiens]
225222_at	-2.46625	0.00215	1.00636	0.059184	0.408051	0.0363586	HIAT1	AI243268	hippocampus abundant gene transcript 1	GO:15904;tetracycline transport;inferred from electronic annotation GO:6810;transport;inferred from electronic annotation
205041_s_at	-2.46558	0.00215	0.984913	0.0550405	0.399466	0.0338109	ORM1	NM_000607	orosomucoid 1	transport; acute-phase response; inflammatory response
226230_at	-2.46548	0.00228	1.00719	0.0588216	0.408516	0.0441757	KIAA1387	AA541716	KIAA1387 protein
204119_s_at	-2.46416	0.00215	1.01237	0.0548232	0.410836	0.0349134	ADK	U90339	adenosine kinase	ribonucleoside monophosphate biosynthesis; purine salvage
200053_at	-2.46379	0.00215	0.971921	0.0780275	0.394482	0.0360485	SPAG7	NM_004890	sperm associated antigen 7
204824_at	-2.46371	0.0024	0.995015	0.105249	0.403869	0.043901	ENDOG	NM_004435	endonuclease G	DNA metabolism
239744_at	-2.46318	0.0103	1.00255	0.0535478	0.407015	0.0688371		AW151660	Homo sapiens transcribed sequences
212252_at	-2.46304	0.00266	1.03241	0.058811	0.41916	0.0481857	CAMKK2	AA181179	calcium/calmodulin-dependent protein kinase kinase 2, beta
206054_at	-2.46242	0.00378	0.917711	0.124255	0.372686	0.0399534	KNG	NM_000893	kininogen	regulation of blood pressure; smooth muscle contraction; blood coagulation; inflammatory response; diuresis; natriuresis
208964_s_at	-2.46199	0.00215	1.00936	0.0596906	0.409978	0.0342238	FADS1	AL512760	fatty acid desaturase 1
225382_at	-2.45928	0.00306	0.996186	0.0513275	0.405072	0.0478309		U82670	Homo sapiens chromosome X multiple clones map q28, complete sequence.	GO:6355;regulation of transcription, DNA-dependent;inferred from electronic annotation
201260_s_at	-2.45904	0.00215	0.993073	0.0506705	0.403845	0.0350464	SYPL	NM_006754	synaptophysin-like protein	transport; nonselective vesicle transport; synaptic transmission
233124_s_at	-2.45874	0.00215	0.972132	0.0733708	0.395379	0.03596	LOC55862	AK021464	uncharacterized hypothalamus protein HCDASE
222925_at	-2.45765	0.00378	0.983299	0.0513298	0.400097	0.0504375	DCDC2	AW444617	doublecortin domain containing 2	GO:6968;cellular defense response;experimental evidence GO:7242;DCX;intracellular signaling cascade;3.4e-26;extended:Unknown
212060_at	-2.45731	0.0076	0.987553	0.0587327	0.401884	0.0630859	SR140	AU152088	U2-associated SR140 protein	GO:6396;RNA processing;inferred from electronic annotation
217752_s_at	-2.45584	0.00339	0.94858	0.0606321	0.386254	0.0490409	CN2	NM_018235	cytosolic nonspecific dipeptidase (EC 3.4.13.18)
201569_s_at	-2.45552	0.00215	1.00807	0.0508513	0.410533	0.0382538	CGI-51	NM_015380	CGI-51 protein	biological_process unknown
202786_at	-2.4547	0.00248	0.994328	0.0633405	0.405071	0.0461254	STK39	NM_013233	serine threonine kinase 39 (STE20/SPS1 homolog, yeast)	response to stress; protein amino acid phosphorylation
57516_at	-2.45409	0.00275	1.01844	0.0594996	0.414999	0.0485157		4851036_RC	Cluster Incl. AA746290:oa56b11.r1 Homo sapiens cDNA /clone=IMAGE-1308957 /gb=AA746290 /gi=2786276 /ug=Hs.11765 /len=740	GO:6355;regulation of transcription, DNA-dependent;inferred from electronic annotation
212178_s_at	-2.45353	0.0022	0.998105	0.0619619	0.406803	0.0432202	POM121	AK022555	POM121 membrane glycoprotein (rat)
224719_s_at	-2.45293	0.00215	0.989163	0.0512908	0.403258	0.0339256	GRCC10	BG339653	likely ortholog of mouse gene rich cluster, C10 gene
230759_at	-2.45233	0.00217	1.03025	0.0624274	0.420111	0.0440428	SNX14	AI476227	sorting nexin 14	GO:6886;intracellular protein transport;inferred from electronic annotation GO:7242;intracellular signaling cascade;inferred from electronic annotation
206288_at	-2.4523	0.00622	1.13342	0.134494	0.462186	0.0718351	PGGT1B	NM_005023	protein geranylgeranyltransferase type I, beta subunit	C-terminal protein geranylgeranylation
212922_s_at	-2.45191	0.00307	0.979876	0.0552755	0.399638	0.0480293	SMYD2	AI809870	SET and MYND domain containing 2
225240_s_at	-2.45117	0.00266	1.00935	0.0544787	0.411782	0.0466391	MSI2	BE220026	musashi homolog 2 (Drosophila)
242338_at	-2.45093	0.00215	1.05205	0.0712796	0.429247	0.0408874		BG535396	602563057F1 NIH_MGC_77 Homo sapiens cDNA clone IMAGE:4687766 5', mRNA sequence.
219214_s_at	-2.44998	0.00281	0.97091	0.116984	0.396294	0.0414195	RBAK	NM_021163	RB-associated KRAB repressor	regulation of transcription, DNA-dependent
218392_x_at	-2.44995	0.00215	1.00718	0.0579755	0.411101	0.0360361	SFXN1	NM_022754	sideroflexin 1	cation transport; iron ion transport
226574_at	-2.44975	0.00215	0.977476	0.0681046	0.399011	0.0393052	PSPC1	AI872384	paraspeckle component 1
214307_at	-2.44951	0.00292	0.930662	0.0750185	0.379938	0.0475484	HGD	AI478172	homogentisate 1,2-dioxygenase (homogentisate oxidase)
212519_at	-2.44842	0.00248	1.01947	0.0571597	0.416377	0.0461703	UBE2E1	AL518159	ubiquitin-conjugating enzyme E2E 1 (UBC4/5 homolog, yeast)	GO:6512;ubiquitin cycle;inferred from electronic annotation GO:6511;ubiquitin-dependent protein catabolism;traceable author statement
205036_at	-2.44814	0.00215	0.986629	0.0682755	0.403011	0.0347521	LSM6	NM_007080	LSM6 homolog, U6 small nuclear RNA associated (S. cerevisiae)	mRNA splicing
226926_at	-2.44792	0.00414	0.973199	0.0650277	0.397562	0.0536494	ZD52F10	AA706316	hypothetical gene ZD52F10
217844_at	-2.44732	0.00271	0.982978	0.0613903	0.401655	0.0471742	NLIIF	NM_021198	nuclear LIM interactor-interacting factor
208451_s_at	-2.44717	0.00215	0.97796	0.0620013	0.399629	0.0364202	C4A	NM_000592	complement component 4A	complement activation
212295_s_at	-2.44684	0.00217	1.00928	0.0580361	0.412484	0.0418115	SLC7A1	AA148507	solute carrier family 7 (cationic amino acid transporter, y+ system), member 1	GO:6520;amino acid metabolism;not recorded GO:6865;amino acid transport;inferred from electronic annotation GO:6810;transport;not recorded
228150_at	-2.44623	0.00251	1.04214	0.0665885	0.426018	0.0486731	RGPR	AI807478	regucalcin gene promotor region related protein
225101_s_at	-2.44465	0.00215	0.979542	0.0782463	0.400688	0.0402082	SNX14	AL578668	sorting nexin 14	GO:6886;intracellular protein transport;inferred from electronic annotation GO:7242;intracellular signaling cascade;inferred from electronic annotation
205061_s_at	-2.44415	0.00804	1.08403	0.0798311	0.443522	0.0724837	PMSCL1	NM_005033	polymyositis/scleroderma autoantigen 1, 75kDa	rRNA processing; immune response
219530_at	-2.44346	0.00299	0.999174	0.0539505	0.408917	0.0480977	FLJ21816	NM_024675	hypothetical protein FLJ21816
212560_at	-2.44265	0.00331	0.971218	0.053925	0.397608	0.0485514	SORL1	AV728268	sortilin-related receptor, L(DLR class) A repeats-containing	GO:6886;intracellular protein transport;inferred from electronic annotation GO:6898;receptor mediated endocytosis;traceable author statement GO:8203;cholesterol metabolism;inferred from electronic annotation GO:6869;lipid transport;inferred from electronic annotation
1555867_at	-2.44265	0.00635	0.925747	0.0880485	0.378993	0.0596622	LOC200169	BM666010	hypothetical protein LOC200169
218199_s_at	-2.44228	0.0405	0.965823	0.0802108	0.395459	0.106411	NOL6	NM_022917	nucleolar protein family 6 (RNA-associated)
206357_at	-2.44178	0.0135	1.00787	0.0821741	0.412759	0.0786792	OPA3	NM_025136	optic atrophy 3 (autosomal recessive, with chorea and spastic paraplegia)	vision
230893_at	-2.44163	0.0093	0.902121	0.113323	0.369474	0.0640738		AI223870	Homo sapiens transcribed sequence with strong similarity to protein ref:NP_006000.2 (H.sapiens) tubulin, alpha 3; tubulin, alpha, brain-specific; hum-a-tub1; hum-a-tub2 [Homo sapiens]
48808_at	-2.44058	0.00217	0.984906	0.063552	0.403554	0.0424695		4878663_RC	Cluster Incl. AI144299:qb59h06.x1 Homo sapiens cDNA, 3 end /clone=IMAGE-1704443 /clone_end=3' /gb=AI144299 /gi=3666108 /ug=Hs.106843 /len=765	GO:6730;one-carbon compound metabolism;inferred from electronic annotation GO:9165;nucleotide biosynthesis;non-traceable author statement GO:6545;glycine biosynthesis;non-traceable author statement
221163_s_at	-2.44026	0.00639	0.889178	0.110698	0.364378	0.0560451		NM_015977	gb:NM_015977.1 /DB_XREF=gi:7705745 /GEN=WBSCR14 /FEA=FLmRNA /CNT=2 /TID=Hs.285681.0 /TIER=FL /STK=0 /UG=Hs.285681 /LL=51085 /DEF=Homo sapiens Williams-Beuren syndrome chromosome region 14 (WBSCR14), mRNA. /PROD=WBSCR14 protein /FL=gb:NM_015977.1 gb:AF056184.1	GO:6355;regulation of transcription, DNA-dependent;inferred from electronic annotation GO:6350;transcription;non-traceable author statement GO:7345;embryogenesis and morphogenesis;traceable author statement
209932_s_at	-2.44013	0.00231	0.998181	0.0554369	0.409068	0.0437867	DUT	U90223	dUTP pyrophosphatase	nucleotide metabolism; DNA replication; dUTP metabolism
225292_at	-2.43983	0.0103	1.02908	0.0599462	0.421785	0.0715783	COL27A1	AU145229	collagen, type XXVII, alpha 1
209868_s_at	-2.43957	0.00215	1.01151	0.0624711	0.414628	0.0375595	RBMS1	D28482	RNA binding motif, single stranded interacting protein 1	DNA replication; RNA processing; regulation of translation
225933_at	-2.43936	0.00225	0.972518	0.093611	0.398678	0.0427494	na	BF115231	similar to RIKEN cDNA 3110023B02
219939_s_at	-2.43929	0.00215	0.987106	0.0502666	0.40467	0.0381502	D1S155E	NM_007158	NRAS-related gene	male gonad development
202514_at	-2.43882	0.00215	0.998432	0.0535174	0.409392	0.035985	DLG1	AW139131	discs, large (Drosophila) homolog 1	GO:7242;intracellular signaling cascade;inferred from electronic annotation
223296_at	-2.43848	0.00215	1.00399	0.0511968	0.411726	0.0378946	MGC4399	BC004991	mitochondrial carrier protein	transport
202051_s_at	-2.43825	0.00215	1.00236	0.0584885	0.411099	0.0369735	ZNF262	NM_005095	zinc finger protein 262	development
212037_at	-2.43755	0.00217	1.01621	0.0553579	0.416899	0.0423235		BF508848	UI-H-BI4-aor-e-06-0-UI.s1 NCI_CGAP_Sub8 Homo sapiens cDNA clone IMAGE:3085907 3', mRNA sequence.	GO:7155;cell adhesion;traceable author statement
200999_s_at	-2.43648	0.00468	0.97678	0.0518099	0.400897	0.0535073	CKAP4	NM_006825	cytoskeleton-associated protein 4	nonselective vesicle transport
204995_at	-2.43613	0.00561	1.11714	0.128417	0.458572	0.0687896	CDK5R1	AL567411	cyclin-dependent kinase 5, regulatory subunit 1 (p35)	GO:79;regulation of CDK activity;traceable author statement GO:8283;cell proliferation;traceable author statement GO:7420;brain development;non-traceable author statement GO:45664;regulation of neuron differentiation;non-traceable author statement
229480_at	-2.43569	0.0343	0.930401	0.0874152	0.381987	0.0971671		AI341053	Homo sapiens cDNA FLJ11775 fis, clone HEMBA1005891.
211747_s_at	-2.43567	0.00215	1.01096	0.0572334	0.415062	0.036978	LSM5	BC005938	LSM5 homolog, U6 small nuclear RNA associated (S. cerevisiae)	mRNA splicing
212132_at	-2.43561	0.00215	1.0907	0.100212	0.447815	0.0419099	DKFZP434D1335	AL117499	DKFZP434D1335 protein
202662_s_at	-2.43481	0.00299	1.02323	0.0597151	0.420253	0.0500951	ITPR2; IP3R2	NM_002223	Homo sapiens TIPR mRNA for inositol 1,4,5-trisphosphate receptor type 2, complete cds.	cation transport; calcium ion transport; signal transduction
225017_at	-2.4338	0.00215	1.01115	0.0576903	0.415461	0.0357808	FLJ12892	AK022954	hypothetical protein FLJ12892
209014_at	-2.4338	0.00217	0.994046	0.0575713	0.408433	0.0420819	MAGED1	AF217963	melanoma antigen, family D, 1
1553810_a_at	-2.43285	0.0115	1.03867	0.0770481	0.426937	0.0768149	KIAA1524	NM_020890	KIAA1524 protein
217942_at	-2.43251	0.00236	0.981147	0.0505858	0.403347	0.0427048	MRPS35	NM_021821	mitochondrial ribosomal protein S35
41037_at	-2.4325	0.00217	0.97195	0.0688231	0.399568	0.0423918		4860509_RC	Cluster Incl. U63824:Human transcription factor RTEF-1 (RTEF1) mRNA, complete cds /cds=(163,1467) /gb=U63824 /gi=1561727 /ug=Hs.94865 /len=1670	GO:7517;muscle development;predicted/computed GO:1501;skeletal development;predicted/computed GO:6357;regulation of transcription from Pol II promoter;predicted/computed
224747_at	-2.43246	0.00215	0.943196	0.0656534	0.387753	0.039206	LOC92912	AK000617	hypothetical protein LOC92912
216320_x_at	-2.43225	0.0126	1.01968	0.156655	0.419234	0.0753097	MST1; MSP; HGFL; NF15S2; D3F15S2; DNF15S2	U37055	Human hepatocyte growth factor-like protein gene, complete cds.	proteolysis and peptidolysis; blood coagulation; biological_process unknown
204092_s_at	-2.43178	0.00215	0.970649	0.0550592	0.399152	0.0337816	STK6	NM_003600	serine/threonine kinase 6	cell cycle; mitosis; protein amino acid phosphorylation; oncogenesis
226302_at	-2.43173	0.003	0.987347	0.0561252	0.406026	0.0481352	ATP8B1	BG290908	ATPase, Class I, type 8B, member 1	GO:6812;cation transport;inferred from electronic annotation GO:7586;digestion;traceable author statement GO:6629;lipid metabolism;traceable author statement GO:15721;bile acid transport;traceable author statement
231045_x_at	-2.43031	0.00306	0.962238	0.0634363	0.395933	0.048559	SELH	H29876	selenoprotein H
233851_s_at	-2.43016	0.00363	0.981881	0.0551594	0.404039	0.0505242	TOR3A	AJ299441	torsin family 3, member A
212262_at	-2.42974	0.00215	1.00877	0.0534689	0.415177	0.0340248	QKI	AA149639	quaking homolog, KH domain RNA binding (mouse)	GO:7165;signal transduction;predicted/computed
221727_at	-2.42915	0.00215	1.02734	0.0602521	0.422919	0.0346005	PC4	AA456973	activated RNA polymerase II transcription cofactor 4	GO:6350;transcription;inferred from electronic annotation GO:6357;regulation of transcription from Pol II promoter;traceable author statement
226336_at	-2.42797	0.00215	0.988443	0.0536962	0.407107	0.0355155		T62044	yc66b09.s1 Stratagene liver (#937224) Homo sapiens cDNA clone IMAGE:85625 3', mRNA sequence.	GO:6960;antimicrobial humoral response (sensu Invertebrata);not recorded GO:8166;viral replication;traceable author statement GO:6457;protein folding;traceable author statement
201835_s_at	-2.42785	0.0022	0.968715	0.0585959	0.399002	0.041803	PRKAB1	NM_006253	protein kinase, AMP-activated, beta 1 non-catalytic subunit	signal transduction; fatty acid biosynthesis
211715_s_at	-2.42724	0.0279	1.04167	0.0705049	0.429157	0.0994591	BDH	BC005844	3-hydroxybutyrate dehydrogenase (heart, mitochondrial)	metabolism
218577_at	-2.42691	0.00215	0.990228	0.0568587	0.40802	0.0377534	FLJ20331	NM_017768	hypothetical protein FLJ20331
235609_at	-2.42684	0.00215	0.9993	0.0635306	0.41177	0.0383126	BRIP1	BF056791	BRCA1 interacting protein C-terminal helicase 1	GO:6289;nucleotide-excision repair;inferred from electronic annotation
203392_s_at	-2.42561	0.00215	1.03029	0.0579454	0.424757	0.0348501	CTBP1	NM_001328	C-terminal binding protein 1	viral replication; negative regulation of cell proliferation; L-serine biosynthesis; protein amino acid phosphorylation
241342_at	-2.42515	0.00215	1.00987	0.08671	0.416416	0.0417263	LOC157378	BG288115	hypothetical protein BC017881
219056_at	-2.42487	0.0144	0.989768	0.0933546	0.408174	0.0796351	FLJ11712	NM_024570	hypothetical protein FLJ11712
34764_at	-2.42483	0.00215	0.965338	0.0558975	0.398106	0.0354656		4870182_RC	Cluster Incl. D21851:Human mRNA for KIAA0028 gene, partial cds /cds=(185,2896) /gb=D21851 /gi=434766 /ug=Hs.2450 /len=4203	GO:6429;leucyl-tRNA aminoacylation;inferred from electronic annotation
202659_at	-2.42471	0.00711	1.05385	0.0885365	0.43463	0.0692648	PSMB10	NM_002801	proteasome (prosome, macropain) subunit, beta type, 10	proteolysis and peptidolysis; humoral immune response; ubiquitin-dependent protein catabolism
214656_x_at	-2.42414	0.0139	1.16452	0.207712	0.480385	0.0790905	MYO1C	BE790157	myosin IC	GO:9592;perception of sound;traceable author statement
217826_s_at	-2.42409	0.00215	1.01833	0.0527147	0.420089	0.038283	UBE2J1	NM_016021	ubiquitin-conjugating enzyme E2, J1 (UBC6 homolog, yeast)
242140_at	-2.42372	0.00226	1.01079	0.0644739	0.41704	0.0449673	LOC113386	AA635618	similar to envelope protein
222628_s_at	-2.42353	0.00542	0.99872	0.0844237	0.412094	0.0611429	REV1L	AA195405	REV1-like (yeast)	GO:6281;DNA repair;inferred from electronic annotation
222845_x_at	-2.42317	0.00215	0.955689	0.0606504	0.394396	0.0366546	CGI-119	AF161526	CGI-119 protein
215942_s_at	-2.42302	0.0234	0.973035	0.06161	0.40158	0.0872771	GTSE1	BF973178	G-2 and S-phase expressed 1	GO:85;G2 phase of mitotic cell cycle;non-traceable author statement GO:7017;microtubule-based process;non-traceable author statement GO:6977;DNA damage response, signal transduction by p53 class mediator resulting in cell cycle arrest;non-traceable author statement
227117_at	-2.42204	0.00217	0.972312	0.0973444	0.401443	0.0364342	XPOT	AW242820	exportin, tRNA (nuclear export receptor for tRNAs)	GO:6810;transport;inferred from electronic annotation
214794_at	-2.42154	0.00217	0.997757	0.0561051	0.412035	0.041898	PA2G4	BF669264	proliferation-associated 2G4, 38kDa	GO:8283;cell proliferation;traceable author statement GO:6508;proteolysis and peptidolysis;inferred from electronic annotation GO:7050;cell cycle arrest;traceable author statement
204256_at	-2.42036	0.00254	1.03057	0.0736051	0.425794	0.0493455	ELOVL6	NM_024090	ELOVL family member 6, elongation of long chain fatty acids (FEN1/Elo2, SUR4/Elo3-like, yeast)
201308_s_at	-2.42025	0.00215	1.0404	0.0650557	0.429874	0.0419191	FLJ10849	NM_018243	hypothetical protein FLJ10849
219673_at	-2.42018	0.0024	1.00498	0.0587668	0.415249	0.0453141	C6orf61	NM_017696	chromosome 6 open reading frame 61
212726_at	-2.41983	0.00215	0.934409	0.0738541	0.386147	0.0371629	PHF2	AB014562	PHD finger protein 2
218024_at	-2.41932	0.00215	0.988264	0.058086	0.408488	0.0354726	BRP44L	NM_016098	brain protein 44-like
201498_at	-2.4193	0.0033	0.999708	0.0550189	0.413223	0.0498419	USP7	AI160440	ubiquitin specific protease 7 (herpes virus-associated)	GO:9405;pathogenesis;traceable author statement GO:6511;ubiquitin-dependent protein catabolism;inferred from electronic annotation
204283_at	-2.41926	0.0024	0.979056	0.053402	0.404692	0.0434541	FARS1	NM_006567	phenylalanine-tRNA synthetase 1 (mitochondrial)	tRNA processing; transport; phenylalanyl-tRNA aminoacylation
203981_s_at	-2.41921	0.00432	0.990973	0.100197	0.409627	0.0571757	ABCD4	AL574660	ATP-binding cassette, sub-family D (ALD), member 4	GO:6810;transport;traceable author statement
205675_at	-2.41901	0.00412	1.02164	0.0621341	0.422339	0.0553728	MTP	AI623321	microsomal triglyceride transfer protein (large polypeptide, 88kDa)	GO:6629;lipid metabolism;traceable author statement GO:6869;lipid transport;inferred from electronic annotation
209092_s_at	-2.41882	0.00215	0.988133	0.0873051	0.408519	0.0399813	CGI-150	AF061730	CGI-150 protein
213534_s_at	-2.41858	0.00394	0.947667	0.0668651	0.391828	0.0520642	PASK	D50925	PAS domain containing serine/threonine kinase	protein amino acid phosphorylation; signal transduction
204693_at	-2.41746	0.00215	1.01642	0.0577294	0.420447	0.0391849	CDC42EP1	NM_007061	CDC42 effector protein (Rho GTPase binding) 1	development
219648_at	-2.41733	0.00215	0.946837	0.062053	0.391688	0.0366055	FLJ10116	NM_018000	hypothetical protein FLJ10116
225947_at	-2.41555	0.00215	1.01431	0.0558977	0.41991	0.0389329	FLJ22865	AA994178	hypothetical protein FLJ22865
1559190_s_at	-2.41509	0.00217	1.04839	0.0704158	0.434102	0.0456155		AL833150	Homo sapiens cDNA FLJ39479 fis, clone PROST2013627.
242473_at	-2.4146	0.00717	0.939092	0.130472	0.388922	0.0582387	TRAF4	BF000155	TNF receptor-associated factor 4	GO:7165;signal transduction;predicted/computed
201038_s_at	-2.41413	0.00215	0.987452	0.0541035	0.40903	0.039597	na	T67821	hypothetical gene supported by U60823; U73477; X75090; AF025684; AY007110; BC007200; NM_006305
203935_at	-2.41413	0.00215	1.0377	0.062008	0.429845	0.0373096	ACVR1	NM_001105	activin A receptor, type I	transmembrane receptor protein serine/threonine kinase signaling pathway; protein amino acid phosphorylation
203378_at	-2.41412	0.0056	0.92219	0.0895313	0.381998	0.0573735	PCF11	AB020631	PCF11p homolog	mRNA cleavage
212568_s_at	-2.41297	0.00215	0.982325	0.0561124	0.407102	0.0388499	DLAT	BF978872	dihydrolipoamide S-acetyltransferase (E2 component of pyruvate dehydrogenase complex)
233827_s_at	-2.41128	0.0026	1.02507	0.0908942	0.425114	0.0499474	SUPT16H	AK024072	suppressor of Ty 16 homolog (S. cerevisiae)	nucleosome disassembly; proteolysis and peptidolysis; transcription from Pol II promoter
232563_at	-2.41127	0.0205	1.00089	0.0821087	0.415089	0.0880404	MGC27466	AW275016	hypothetical protein MGC27466	GO:6355;regulation of transcription, DNA-dependent;inferred from electronic annotation
203038_at	-2.41088	0.00217	1.00198	0.0668496	0.415609	0.0431448	PTPRK	NM_002844	protein tyrosine phosphatase, receptor type, K	protein amino acid dephosphorylation
224696_s_at	-2.4107	0.00449	0.89408	0.0919887	0.370881	0.052089	WDR22	AI568478	WD repeat domain 22	GO:7048;oncogenesis;experimental evidence
201571_s_at	-2.41034	0.00217	0.935075	0.0719217	0.387943	0.0408151	DCTD	AI656493	dCMP deaminase	GO:6220;pyrimidine nucleotide metabolism;traceable author statement GO:9165;nucleotide biosynthesis;inferred from electronic annotation
218027_at	-2.41006	0.00307	1.00146	0.0509389	0.415532	0.0481192	MRPL15	NM_014175	mitochondrial ribosomal protein L15	protein biosynthesis
233540_s_at	-2.40983	0.00215	1.00969	0.0563581	0.41899	0.0396382	CDK5RAP2	AK025867	CDK5 regulatory subunit associated protein 2
201063_at	-2.4097	0.00232	0.999974	0.0510429	0.414978	0.043135	RCN1	NM_002901	reticulocalbin 1, EF-hand calcium binding domain
218172_s_at	-2.40927	0.00215	1.04152	0.0751997	0.432297	0.0420886	MGC3067	NM_018630	synonyms: PRO2577, FLJ13784; Homo sapiens hypothetical protein MGC3067 (MGC3067), mRNA.
229125_at	-2.40925	0.00217	1.0095	0.0542445	0.419009	0.0416933	LOC163782	AA456955	hypothetical protein LOC163782
232325_at	-2.40918	0.00248	0.99426	0.0546383	0.412696	0.0448546		AA693817	Homo sapiens mRNA full length insert cDNA clone EUROIMAGE 196784.
225780_at	-2.40905	0.00217	0.97598	0.0539135	0.40513	0.0400383		AL565415	Homo sapiens mRNA; cDNA DKFZp667N1113 (from clone DKFZp667N1113)
222403_at	-2.40862	0.00215	1.02764	0.0628878	0.426651	0.03555	MTCH2	AV756532	mitochondrial carrier homolog 2 (C. elegans)	GO:6810;transport;inferred from electronic annotation
214239_x_at	-2.40859	0.00215	0.95934	0.0602032	0.3983	0.0367786		AI560455	tn11b01.x1 NCI_CGAP_Brn25 Homo sapiens cDNA clone IMAGE:2167273 3', mRNA sequence.
207621_s_at	-2.40817	0.00217	0.982217	0.0888441	0.407868	0.0401098	PEMT	NM_007169	phosphatidylethanolamine N-methyltransferase	phosphatidylcholine biosynthesis; lipid metabolism; cell proliferation
243539_at	-2.40757	0.00304	0.967083	0.070445	0.401685	0.0494961		AI560205	Homo sapiens transcribed sequence with weak similarity to protein ref:NP_060312.1 (H.sapiens) hypothetical protein FLJ20489 [Homo sapiens]
1554242_a_at	-2.40527	0.00215	0.943906	0.0697956	0.392433	0.0339211	COCH	BC007230	coagulation factor C homolog, cochlin (Limulus polyphemus)
218585_s_at	-2.40497	0.00403	0.940517	0.0853647	0.391072	0.0532534	RAMP	NM_016448	RA-regulated nuclear matrix-associated protein
201446_s_at	-2.40489	0.00215	1.0163	0.0513575	0.422596	0.0342336	TIA1	BF692742	TIA1 cytotoxic granule-associated RNA binding protein	GO:6917;induction of apoptosis;predicted/computed
1556078_at	-2.40475	0.00215	1.02634	0.0545634	0.426798	0.0405512		BF509267	Homo sapiens transcribed sequences
235644_at	-2.40436	0.00315	0.963899	0.0585489	0.400896	0.048382		BF213953	601847423F1 NIH_MGC_55 Homo sapiens cDNA clone IMAGE:4078636 5', mRNA sequence.
235572_at	-2.4043	0.0155	1.05928	0.0715985	0.440577	0.0842665	FLJ90806	AI469788	hypothetical protein FLJ90806
217853_at	-2.40429	0.00215	0.973206	0.0631932	0.404778	0.0377283	TEM6	NM_022748	tumor endothelial marker 6	intracellular signaling cascade; protein amino acid dephosphorylation
225716_at	-2.40326	0.00215	1.01661	0.0527022	0.423015	0.0344095		AI357639	Homo sapiens transcribed sequence with weak similarity to protein ref:NP_071385.1 (H.sapiens) hypothetical protein FLJ20958 [Homo sapiens]
235447_at	-2.40286	0.0102	1.06043	0.155957	0.441319	0.0731976		BF982548	602308159F1 NIH_MGC_88 Homo sapiens cDNA clone IMAGE:4399478 5', mRNA sequence.	GO:8033;tRNA processing;inferred from electronic annotation
204405_x_at	-2.40239	0.00261	0.945113	0.0826909	0.393405	0.0461109	HSA9761	NM_014473	putative dimethyladenosine transferase	rRNA processing; rRNA modification
212973_at	-2.40171	0.00246	0.912064	0.0904755	0.379756	0.0417267	RPIA	AI692341	ribose 5-phosphate isomerase A (ribose 5-phosphate epimerase)	GO:9052;pentose-phosphate shunt, non-oxidative branch;non-traceable author statement
233589_x_at	-2.40153	0.00451	0.949147	0.0724285	0.395225	0.0547275	FLJ20245	AK000392	hypothetical protein FLJ20245
225033_at	-2.39993	0.00225	0.966495	0.0734455	0.402719	0.0436825	LOC286167	AV721528	hypothetical protein LOC286167
212077_at	-2.39987	0.00215	0.97295	0.0532421	0.405417	0.0386184	CALD1	AL583520	caldesmon 1	GO:7517;muscle development;inferred from electronic annotation GO:6936;muscle contraction;inferred from electronic annotation
209676_at	-2.39904	0.00215	1.00037	0.061955	0.41699	0.0365962	TFPI	J03225	tissue factor pathway inhibitor (lipoprotein-associated coagulation inhibitor)	blood coagulation
205776_at	-2.39902	0.00347	1.03386	0.0597987	0.430952	0.0528995	FMO5	NM_001461	flavin containing monooxygenase 5	electron transport; biological_process unknown
205894_at	-2.39787	0.00217	0.979054	0.0770717	0.408302	0.0431901	ARSE	NM_000047	arylsulfatase E (chondrodysplasia punctata 1)	skeletal development; metabolism
219324_at	-2.39767	0.00242	1.01121	0.0519551	0.421745	0.0444762	MGC3731	NM_024313	hypothetical protein MGC3731
222762_x_at	-2.39718	0.00217	1.02545	0.0589366	0.427775	0.0434511	LIMD1	AU144259	LIM domains containing 1	GO:7165;signal transduction;traceable author statement GO:7275;development;traceable author statement GO:6355;regulation of transcription, DNA-dependent;traceable author statement GO:8151;cell growth and/or maintenance;traceable author statement
229690_at	-2.3962	0.00318	1.00868	0.0653181	0.420951	0.0513712	FLJ32356	AA007367	hypothetical protein FLJ32356
212290_at	-2.39618	0.00262	0.985937	0.0657539	0.411462	0.0472565	SLC7A1	AA527433	solute carrier family 7 (cationic amino acid transporter, y+ system), member 1	GO:6520;amino acid metabolism;not recorded GO:6865;amino acid transport;inferred from electronic annotation GO:6810;transport;not recorded
203818_s_at	-2.39612	0.00217	0.977504	0.0522885	0.407954	0.0398704	SF3A3	NM_006802	splicing factor 3a, subunit 3, 60kDa	mRNA splicing
203843_at	-2.39488	0.00217	0.951616	0.0602111	0.397354	0.0397336	RPS6KA3	AA906056	ribosomal protein S6 kinase, 90kDa, polypeptide 3	GO:7165;signal transduction;traceable author statement GO:7417;central nervous system development;traceable author statement GO:1501;skeletal development;traceable author statement GO:6468;protein amino acid phosphorylation;inferred from electronic annotation
222416_at	-2.39485	0.00215	0.972626	0.0533045	0.406132	0.0385174	PYCS	U76542	pyrroline-5-carboxylate synthetase (glutamate gamma-semialdehyde synthetase)	GO:8652;aakinase;amino acid biosynthesis;3.3e-57;extended:inferred from electronic annotation
1553984_s_at	-2.39484	0.00215	1.00666	0.0520228	0.420347	0.0357694	DTYMK	AF258562	deoxythymidylate kinase (thymidylate kinase)	GO:6235;dTTP biosynthesis;inferred from electronic annotation GO:6233;dTDP biosynthesis;inferred from electronic annotation GO:7049;cell cycle;traceable author statement GO:6259;DNA metabolism;not recorded GO:9165;nucleotide biosynthesis;inferred from electronic annotation
201656_at	-2.39444	0.00215	0.999206	0.0527241	0.417302	0.0347468	ITGA6	NM_000210	integrin, alpha 6	cell-substrate junction assembly; integrin-mediated signaling pathway; cell-matrix adhesion
242053_at	-2.39436	0.0183	0.974761	0.064886	0.407107	0.0812568	TSGA10	AW665279	testis specific, 10
222163_s_at	-2.39365	0.00215	0.979299	0.0782011	0.409124	0.0363647		BE890973	601431962F1 NIH_MGC_72 Homo sapiens cDNA clone IMAGE:3917319 5', mRNA sequence.
206095_s_at	-2.39336	0.00231	1.00994	0.0516063	0.421976	0.043437	FUSIP1	NM_006625	FUS interacting protein (serine-arginine rich) 1	mRNA processing; spliceosome assembly
202384_s_at	-2.39282	0.00273	0.997304	0.0623482	0.416789	0.0480462	TCOF1	AW167713	Treacher Collins-Franceschetti syndrome 1	GO:1501;skeletal development;experimental evidence GO:6913;nucleocytoplasmic transport;predicted/computed
208637_x_at	-2.39276	0.00215	1.04033	0.0602561	0.434781	0.036061	ACTN1	BC003576	actinin, alpha 1
229194_at	-2.39197	0.00342	0.979421	0.0516078	0.409462	0.0490043	MGC16202	AL045882	hypothetical protein MGC16202
201066_at	-2.39159	0.00215	1.02975	0.0736226	0.43057	0.0395322	CYC1	NM_001916	cytochrome c-1	electron transport
244398_x_at	-2.39135	0.00603	0.944944	0.0840624	0.395151	0.0597313	MGC27466	BE328243	hypothetical protein MGC27466	GO:6355;regulation of transcription, DNA-dependent;inferred from electronic annotation
1568951_at	-2.39073	0.00967	1.03733	0.0805155	0.433898	0.0734066		AL530743	Homo sapiens transcribed sequences
218156_s_at	-2.39073	0.00401	1.04456	0.0661902	0.436924	0.0566395	FLJ10534	NM_018128	hypothetical protein FLJ10534
203775_at	-2.39055	0.00242	0.968368	0.0801983	0.405082	0.0456395	SLC25A13	NM_014251	solute carrier family 25, member 13 (citrin)	transport
226895_at	-2.3905	0.0103	0.96756	0.0617038	0.404752	0.0679396	NFIC	AW134798	nuclear factor I/C (CCAAT-binding transcription factor)	GO:6355;regulation of transcription, DNA-dependent;inferred from electronic annotation GO:6260;DNA replication;inferred from electronic annotation GO:6366;transcription from Pol II promoter;traceable author statement
218272_at	-2.39031	0.00216	0.980943	0.0783454	0.410383	0.0411824	FLJ20699	NM_017931	hypothetical protein FLJ20699
227726_at	-2.38852	0.00221	0.979389	0.0918112	0.41004	0.0421385	MGC2647	BF057084	hypothetical zinc finger protein MGC2647
213142_x_at	-2.38817	0.00217	1.01947	0.0519686	0.426883	0.0411435	LOC54103	AV700415	hypothetical protein LOC54103
43544_at	-2.38804	0.00217	0.977053	0.0680924	0.409145	0.04172		4856666_RC	Cluster Incl. AA314406:EST186313 Homo sapiens cDNA, 5 end /clone=ATCC-111061 /clone_end=5' /gb=AA314406 /gi=1966806 /ug=Hs.24441 /len=541	GO:6366;transcription from Pol II promoter;predicted/computed
225024_at	-2.38794	0.00215	1.03131	0.0628058	0.431883	0.0410684	C20orf77	AL117521	chromosome 20 open reading frame 77
237333_at	-2.38771	0.00368	1.0042	0.0529944	0.420569	0.0512947	SYNCOILIN	T90771	intermediate filament protein syncoilin
208823_s_at	-2.38722	0.00649	0.905386	0.106474	0.379264	0.057635	PCTK1	BE787860	PCTAIRE protein kinase 1	GO:74;regulation of cell cycle;predicted/computed GO:6468;protein amino acid phosphorylation;predicted/computed
218977_s_at	-2.38714	0.0024	1.02562	0.0661162	0.429642	0.0471392	SECP43	NM_017846	tRNA selenocysteine associated protein
212787_at	-2.38635	0.00215	1.0135	0.0540242	0.424705	0.0393624	ZAP3	AI952986	ZAP3 protein
203856_at	-2.386	0.00215	0.989649	0.0510695	0.414773	0.0345384	VRK1	NM_003384	vaccinia related kinase 1	protein amino acid phosphorylation
203848_at	-2.38598	0.00295	1.09524	0.103085	0.459033	0.055742	AKAP8	AL050160	A kinase (PRKA) anchor protein 8	mitosis; signal transduction
202651_at	-2.38592	0.00215	0.97193	0.0569067	0.407361	0.034777	KIAA0205	NM_014873	KIAA0205 gene product	phospholipid biosynthesis; metabolism
216836_s_at	-2.38581	0.00231	1.07561	0.075536	0.450838	0.0490856	ERBB2	X03363	v-erb-b2 erythroblastic leukemia viral oncogene homolog 2, neuro/glioblastoma derived oncogene homolog (avian)	enzyme linked receptor protein signaling pathway; cell growth and/or maintenance; protein amino acid phosphorylation; cell proliferation; oncogenesis; protein amino acid dephosphorylation
226157_at	-2.38577	0.00215	0.96577	0.0562421	0.404804	0.0358493	TFDP2	AI569747	transcription factor Dp-2 (E2F dimerization partner 2)	GO:6357;regulation of transcription from Pol II promoter;not recorded GO:74;regulation of cell cycle;not recorded GO:6259;DNA metabolism;not recorded GO:7048;oncogenesis;predicted/computed
227361_at	-2.38563	0.00215	0.980634	0.0552455	0.411058	0.0369724	HS3ST3B1	AA780067	heparan sulfate (glucosamine) 3-O-sulfotransferase 3B1	GO:15015;heparan sulfate proteoglycan biosynthesis, enzymatic modification;traceable author statement
225086_at	-2.38561	0.00215	1.05047	0.0617111	0.440336	0.0366114	FLJ38426	BF679966	hypothetical protein FLJ38426
208829_at	-2.38543	0.00215	1.02204	0.0712729	0.428449	0.0419267	TAPBP	AF029750	TAP binding protein (tapasin)	immune response; protein complex assembly
214992_s_at	-2.38501	0.00849	0.952891	0.134764	0.399534	0.0620655		AD000092	gb:AD000092 /DB_XREF=gi:1905905 /FEA=DNA_1 /CNT=7 /TID=Hs.307251.0 /TIER=ConsEnd /STK=0 /UG=Hs.307251 /UG_TITLE=Homo sapiens DNA from chromosome 19p13.2 cosmids R31240, R30272 and R28549 containing the EKLF, GCDH, CRTC, and RAD23A genes, genomic sequence /DEF=Homo sapiens DNA from chromosome 19p13.2 cosmids R31240, R30272 and R28549 containing the EKLF, GCDH, CRTC, and RAD23A genes, genomic seque…	GO:6259;DNA metabolism;traceable author statement GO:6915;apoptosis;inferred from electronic annotation
211416_x_at	-2.38466	0.0136	0.973543	0.184002	0.408252	0.0408564	GGTLA4	L20492	gamma-glutamyltransferase-like activity 4
65588_at	-2.38405	0.0022	0.975757	0.0706316	0.409286	0.0432921		4869567_RC	Cluster Incl. AA827892:od08e04.s1 Homo sapiens cDNA, 3 end /clone=IMAGE-1367358 /clone_end=3' /gb=AA827892 /gi=2900255 /ug=Hs.239018 /len=622
223538_at	-2.38291	0.003	1.03916	0.0620108	0.43609	0.0512164	SERF1A	AF073518	small EDRK-rich factor 1A (telomeric)	biological_process unknown
201397_at	-2.38211	0.00215	1.0043	0.0652039	0.421603	0.0354563	PHGDH	NM_006623	phosphoglycerate dehydrogenase	brain development; L-serine biosynthesis
224879_at	-2.38209	0.00268	1.02368	0.0628626	0.429738	0.0488891	MGC4730	BF315994	similar to RIKEN cDNA 3110001D03 gene (M. musculus)
202993_at	-2.38167	0.00215	1.06569	0.0837198	0.447455	0.0388809	ILVBL	NM_006844	ilvB (bacterial acetolactate synthase)-like	protein amino acid dephosphorylation
209012_at	-2.38151	0.00288	0.97236	0.082358	0.408295	0.0493792	TRIO	AV718192	triple functional domain (PTPRF interacting)	GO:7185;transmembrane receptor protein tyrosine phosphatase signaling pathway;traceable author statement GO:6468;protein amino acid phosphorylation;inferred from electronic annotation
238431_at	-2.38126	0.00462	0.986619	0.0737144	0.414326	0.05707		W68845	Homo sapiens transcribed sequence with weak similarity to protein ref:NP_055301.1 (H.sapiens) neuronal thread protein [Homo sapiens]
215294_s_at	-2.38096	0.00215	0.992473	0.0557841	0.416838	0.0376722	SMARCA1	AK026426	SWI/SNF related, matrix associated, actin dependent regulator of chromatin, subfamily a, member 1	chromatin modeling; regulation of transcription, DNA-dependent
203491_s_at	-2.38027	0.00215	1.08348	0.0938758	0.455192	0.0397032	KIAA0092	AI123527	translokin
235037_at	-2.37961	0.00215	1.04153	0.0660814	0.437692	0.0350719	MGC15397	AA371513	similar to RIKEN cDNA 5730578N08 gene
206989_s_at	-2.37913	0.00215	1.04361	0.0603431	0.438654	0.0349689	SFRS2IP	NM_004719	splicing factor, arginine/serine-rich 2, interacting protein	mRNA splicing
211150_s_at	-2.37852	0.00215	0.993493	0.0576484	0.417694	0.0361275		J03866	Homo sapiens M2 mitochondrial autoantigen dihydrolipoamide acetyltransferase mRNA, complete cds.
240983_s_at	-2.37816	0.00221	1.07334	0.0883445	0.451331	0.0477468	CARS	AW292273	cysteinyl-tRNA synthetase	GO:6423;cysteinyl-tRNA aminoacylation;inferred from electronic annotation GO:6412;protein biosynthesis;not recorded
202934_at	-2.37779	0.00329	0.974687	0.084861	0.409914	0.0517169	HK2	AI761561	hexokinase 2	GO:6096;glycolysis;inferred from electronic annotation GO:74;regulation of cell cycle;traceable author statement
230207_s_at	-2.37763	0.00452	0.991064	0.0573674	0.416829	0.0547156		AI692645	Homo sapiens transcribed sequences
204244_s_at	-2.37719	0.00215	0.938418	0.0653236	0.39476	0.0341532	ASK	NM_006716	activator of S phase kinase
1555781_at	-2.37705	0.0027	0.91766	0.097266	0.38605	0.0426667	FLJ20320	BC015324	hypothetical protein FLJ20320
1557965_at	-2.377	0.00215	1.04554	0.0702976	0.439855	0.0404733	MGC61716	AL566167	hypothetical protein MGC61716
218983_at	-2.37645	0.00233	1.03789	0.0575548	0.436742	0.045852	LOC51279	NM_016546	complement C1r-like proteinase	proteolysis and peptidolysis
218034_at	-2.37601	0.00217	1.03757	0.0584536	0.436686	0.0424302	TTC11	NM_016068	tetratricopeptide repeat domain 11
1553974_at	-2.37596	0.00215	0.99028	0.0666388	0.416791	0.0407099	LOC128977	BC030758	hypothetical protein LOC128977
200732_s_at	-2.37542	0.00215	0.999958	0.0555705	0.42096	0.0363713	PTP4A1	AL578310	protein tyrosine phosphatase type IVA, member 1	GO:6470;protein amino acid dephosphorylation;not recorded
205769_at	-2.37528	0.00215	1.07967	0.0827419	0.454545	0.0416184	SLC27A2	NM_003645	solute carrier family 27 (fatty acid transporter), member 2	very-long-chain fatty acid metabolism
32094_at	-2.37483	0.0109	1.02354	0.0531804	0.430997	0.0711481		4864581	Cluster Incl. AB017915:Homo sapiens mRNA for condoroitin 6-sulfotransferase, complete cds /cds=(440,1879) /gb=AB017915 /gi=4115403 /ug=Hs.158304 /len=6961
41160_at	-2.3747	0.00215	1.0339	0.0713709	0.435381	0.0394867		4886871	Cluster Incl. AC005943:Homo sapiens chromosome 19, cosmid R30538 /cds=(22,897) /gb=AC005943 /gi=3850563 /ug=Hs.178728 /len=2559
225902_at	-2.37449	0.00393	0.945641	0.10687	0.39825	0.0509284	PPIG	AW194716	peptidyl-prolyl isomerase G (cyclophilin G)	GO:6371;mRNA splicing;traceable author statement GO:6457;protein folding;inferred from electronic annotation
227037_at	-2.37429	0.00215	0.95043	0.0755911	0.4003	0.0383304	LOC201164	AA029500	similar to CG12314 gene product
225004_at	-2.37405	0.00215	0.994737	0.0549418	0.419004	0.038482	MGC4251	AL525613	hypothetical protein MGC4251
223120_at	-2.37261	0.00274	0.980061	0.0595449	0.413073	0.047133	FUCA2	BC003060	fucosidase, alpha-L- 2, plasma	carbohydrate metabolism
212916_at	-2.37236	0.00217	1.02344	0.0598677	0.431401	0.0437156	KIAA1111	AW249934	KIAA1111 protein	GO:6355;regulation of transcription, DNA-dependent;inferred from electronic annotation
207541_s_at	-2.37139	0.00217	0.982765	0.0691942	0.414426	0.0416353	PMSCL2	NM_002685	polymyositis/scleroderma autoantigen 2, 100kDa	rRNA processing
210862_s_at	-2.37111	0.00879	0.912857	0.114114	0.384992	0.0629758	SARDH	AF047190	sarcosine dehydrogenase
223088_x_at	-2.37084	0.00215	0.979161	0.065969	0.413003	0.0390538	LOC55862	BC003549	uncharacterized hypothalamus protein HCDASE
222672_at	-2.37038	0.00257	0.946409	0.0818378	0.399265	0.0457656	C6orf149	AA708831	chromosome 6 open reading frame 149
217833_at	-2.37	0.00217	1.00811	0.0568982	0.425363	0.0416805		AL520908	AL520908 Homo sapiens NEUROBLASTOMA COT 10-NORMALIZED Homo sapiens cDNA clone CS0DB002YF01 3-PRIME, mRNA sequence.	GO:8380;RNA splicing;traceable author statement
217301_x_at	-2.36995	0.00215	1.03227	0.058734	0.435565	0.0369378	RBBP4	X71810	retinoblastoma binding protein 4	negative regulation of cell proliferation; cell cycle; DNA replication; DNA repair
200035_at	-2.36986	0.00379	0.927502	0.0734259	0.391374	0.0510737	DULLARD	NM_015343	dullard homolog (Xenopus laevis)
200685_at	-2.36935	0.00423	1.02426	0.0911426	0.432295	0.0586427	SFRS11	AU146237	splicing factor, arginine/serine-rich 11	GO:6371;mRNA splicing;traceable author statement
217961_at	-2.36856	0.00336	1.05486	0.0722025	0.445358	0.0550991	FLJ20551	NM_017875	hypothetical protein FLJ20551	transport
208079_s_at	-2.36826	0.00215	1.03229	0.0657496	0.435884	0.0375288	STK6	NM_003158	synonyms: AIK, BTAK, STK15; serine/threonine protein kinase-6; aurora-A; IPL1-related kinase; go_component: spindle pole body [goid 0005816] [evidence E]; go_component: spindle [goid 0005819] [evidence TAS] [pmid 9153231]; go_component: nucleus [goid 0005634] [evidence TAS] [pmid 9153231]; go_function: protein kinase activity [goid 0004672] [evidence E] [pmid 9153231]; go_function: cAMP-dependent…	GO:7067;mitosis;traceable author statement GO:7048;oncogenesis;experimental evidence GO:7049;cell cycle;inferred from electronic annotation GO:6468;protein amino acid phosphorylation;traceable author statement
222731_at	-2.36819	0.00217	0.993477	0.0716814	0.419509	0.043549	ZDHHC2	AK001608	zinc finger, DHHC domain containing 2
1569316_at	-2.36786	0.00215	1.06955	0.0759766	0.451693	0.0389919		BC009590	Homo sapiens, Similar to neuronal thread protein, clone IMAGE:4102657, mRNA
220547_s_at	-2.36763	0.00215	0.972171	0.0544198	0.41061	0.0367823	MGC5560	NM_019054	hypothetical protein MGC5560
204944_at	-2.36752	0.00575	1.00565	0.0519291	0.424771	0.0581362	PTPRG	NM_002841	protein tyrosine phosphatase, receptor type, G	transmembrane receptor protein tyrosine kinase signaling pathway; protein amino acid dephosphorylation; one-carbon compound metabolism
203620_s_at	-2.36744	0.00217	0.990216	0.051747	0.418264	0.0406346	KIAA0769	NM_014824	KIAA0769 gene product
1555427_s_at	-2.36718	0.00621	1.02721	0.0573249	0.433937	0.0614254	NSAP1	AY034482	NS1-associated protein 1	RNA splicing
205519_at	-2.36713	0.0121	0.960504	0.0696735	0.405768	0.0715686	FLJ12973	NM_024908	hypothetical protein FLJ12973
207157_s_at	-2.36653	0.00215	0.972314	0.0540021	0.410861	0.0361734	GNG5	NM_005274	guanine nucleotide binding protein (G protein), gamma 5	G-protein coupled receptor protein signaling pathway; signal transduction
225318_at	-2.3665	0.0037	0.994008	0.0604535	0.420033	0.0523119	KIAA0725	AW292751	KIAA0725 protein
211792_s_at	-2.36646	0.00758	0.93134	0.0983122	0.393558	0.0627228	CDKN2C	U17074	cyclin-dependent kinase inhibitor 2C (p18, inhibits CDK4)	cell cycle arrest; negative regulation of cell proliferation
222717_at	-2.36604	0.00457	1.00589	0.0503577	0.425134	0.0542323	SDPR	BF982174	serum deprivation response (phosphatidylserine binding protein)
204505_s_at	-2.36496	0.00223	0.970861	0.083523	0.410519	0.0430166	EPB49	NM_001978	erythrocyte membrane protein band 4.9 (dematin)	cytoskeleton organization and biogenesis
203201_at	-2.36485	0.00299	0.99595	0.0766912	0.421148	0.0509387	PMM2	NM_000303	phosphomannomutase 2	GDP-mannose biosynthesis; N-linked glycosylation
202420_s_at	-2.36452	0.00215	1.04662	0.0747097	0.442636	0.037652	DHX9	NM_001357	DEAH (Asp-Glu-Ala-His) box polypeptide 9
204211_x_at	-2.36369	0.00605	0.988604	0.0698167	0.418247	0.0609021	PRKR	NM_002759	protein kinase, interferon-inducible double stranded RNA dependent	negative regulation of cell proliferation; cell cycle; protein amino acid phosphorylation; regulation of transcription, DNA-dependent; regulation of translational initiation; apoptosis; immune response
217851_s_at	-2.36284	0.00322	1.01915	0.0550561	0.431325	0.0503392	C20orf45	NM_016045	chromosome 20 open reading frame 45
228853_at	-2.36267	0.00217	0.997085	0.0584985	0.422017	0.0419662	STYX	AI652546	serine/threonine/tyrosine interacting protein	GO:6470;protein amino acid dephosphorylation;inferred from electronic annotation
231283_at	-2.36255	0.0097	1.01203	0.0894485	0.428362	0.0725291	MGAT4A	AW271609	mannosyl (alpha-1,3-)-glycoprotein beta-1,4-N-acetylglucosaminyltransferase, isoenzyme A	GO:5975;carbohydrate metabolism;inferred from electronic annotation GO:6491;N-glycan processing;traceable author statement
226003_at	-2.36245	0.00215	0.997718	0.0571965	0.422324	0.0389065	KIF21A	AB051495	kinesin family member 21A
224580_at	-2.36196	0.0184	1.00487	0.0661851	0.425438	0.0837311	SLC38A1	BF515894	solute carrier family 38, member 1	GO:6865;amino acid transport;inferred from electronic annotation
227286_at	-2.3614	0.00215	1.04948	0.0675399	0.444429	0.0397835	FLJ90652	AA743390	hypothetical protein FLJ90652
203695_s_at	-2.36032	0.00215	0.989581	0.0518406	0.419258	0.037794	DFNA5	NM_004403	deafness, autosomal dominant 5	hearing
224057_s_at	-2.35954	0.00217	1.00191	0.0857396	0.424619	0.0420491	CGI-36	BC000767	CGI-36 protein
226750_at	-2.35949	0.00483	1.03164	0.0653754	0.437231	0.0588934	FLJ10378	AI767732	FLJ10378 protein
225578_at	-2.35929	0.00215	0.97572	0.0634731	0.413565	0.0353859		AI885466	Homo sapiens, clone IMAGE:5263527, mRNA
201327_s_at	-2.35913	0.00215	0.980155	0.0631163	0.415474	0.0365744	CCT6A	NM_001762	chaperonin containing TCP1, subunit 6A (zeta 1)	protein folding
202871_at	-2.359	0.00309	1.08795	0.133233	0.461192	0.0402807	TRAF4	NM_004295	TNF receptor-associated factor 4	signal transduction
218546_at	-2.35892	0.00215	1.03689	0.0664955	0.439562	0.0337394	FLJ14146	NM_024709	hypothetical protein FLJ14146
203335_at	-2.3588	0.00215	1.03101	0.0598542	0.43709	0.0352461	PHYH	NM_006214	phytanoyl-CoA hydroxylase (Refsum disease)	hearing; vision; lipid metabolism; neurogenesis
226527_at	-2.35871	0.00314	0.959419	0.0957635	0.406756	0.0492418	KIAA0460	AI569785	KIAA0460 protein
218411_s_at	-2.35765	0.00215	1.03495	0.0637699	0.438974	0.0350235	MBIP	NM_016586	MUK-binding inhibitory protein	inactivation of MAPK (osmolarity sensing)
201048_x_at	-2.3572	0.00225	1.06484	0.109222	0.451739	0.0420965	RAB6A	NM_002869	RAB6A, member RAS oncogene family	small GTPase mediated signal transduction; nonselective vesicle transport; intracellular protein transport
213754_s_at	-2.35715	0.00318	0.994388	0.0521258	0.421861	0.0486586	PAIP1	AW613203	polyadenylate binding protein-interacting protein 1	GO:6412;protein biosynthesis;inferred from electronic annotation
223892_s_at	-2.35659	0.00251	1.01284	0.0589012	0.429791	0.0465041	CGI-119	AF182414	CGI-119 protein
226452_at	-2.35628	0.00215	0.992729	0.0582165	0.421312	0.0375419	PDK1	AU146532	pyruvate dehydrogenase kinase, isoenzyme 1	GO:6006;glucose metabolism;traceable author statement GO:7264;small GTPase mediated signal transduction;traceable author statement GO:7165;signal transduction;inferred from electronic annotation
204755_x_at	-2.35442	0.00215	1.01309	0.0584422	0.430294	0.0406077	HLF	M95585	hepatic leukemia factor	cell growth and/or maintenance; regulation of transcription, DNA-dependent; development; transcription from Pol II promoter
210540_s_at	-2.35371	0.00968	1.00191	0.0523297	0.425672	0.0673551	B4GALT4	BC004523	UDP-Gal:betaGlcNAc beta 1,4- galactosyltransferase, polypeptide 4
230960_at	-2.35367	0.00293	1.0492	0.0700198	0.445772	0.0523804	PUNC	AI740721	putative neuronal cell adhesion molecule
238075_at	-2.35218	0.00215	1.03802	0.0650687	0.4413	0.0352848	CHEK1	AA224205	CHK1 checkpoint homolog (S. pombe)	GO:79;regulation of CDK activity;traceable author statement GO:6974;response to DNA damage stimulus;inferred from electronic annotation GO:7131;meiotic recombination;traceable author statement GO:77;DNA damage response, signal transduction resulting in cell cycle arrest;traceable author statement GO:7049;cell cycle;inferred from electronic annotation GO:7276;gametogenesis;traceable author stateme…
212539_at	-2.35175	0.00215	1.00237	0.0509419	0.426222	0.0387384	CHD1L	AI422099	chromodomain helicase DNA binding protein 1-like
230958_s_at	-2.35156	0.0201	0.779341	0.158177	0.331414	0.0491236		BE670797	Homo sapiens mRNA; cDNA DKFZp686J23256 (from clone DKFZp686J23256)
212522_at	-2.35118	0.00215	0.990817	0.0523239	0.421412	0.037458	PDE8A	W73272	phosphodiesterase 8A	GO:9187;cyclic nucleotide metabolism;non-traceable author statement GO:7165;signal transduction;inferred from electronic annotation
209183_s_at	-2.34993	0.00274	1.07431	0.0981034	0.457169	0.0531201	DEPP	AL136653	decidual protein induced by progesterone
202189_x_at	-2.34907	0.00215	0.987611	0.0603354	0.420427	0.033775	PTBP1	NM_002819	polypyrimidine tract binding protein 1	mRNA processing; mRNA splicing
209724_s_at	-2.34873	0.00453	0.999984	0.0583331	0.425755	0.0553043	ZFP161	AL534416	zinc finger protein 161 homolog (mouse)	GO:6355;regulation of transcription, DNA-dependent;inferred from electronic annotation GO:122;negative regulation of transcription from Pol II promoter;traceable author statement
203293_s_at	-2.34853	0.00669	0.939141	0.143246	0.399884	0.036803	LMAN1	NM_005570	lectin, mannose-binding, 1	transport; ER to Golgi transport; blood coagulation; protein folding; heterophilic cell adhesion
224793_s_at	-2.3473	0.00215	1.02216	0.051541	0.435462	0.0364105	na	AA604375	hypothetical gene supported by AJ420419; AK002171; AL117597
211963_s_at	-2.34642	0.00215	1.03113	0.0761613	0.439448	0.0342995	ARPC5	AL516350	actin related protein 2/3 complex, subunit 5, 16kDa	GO:30036;actin cytoskeleton organization and biogenesis;traceable author statement GO:6928;cell motility;traceable author statement
225420_at	-2.34634	0.00217	0.9953	0.0845681	0.424193	0.0432711	KIAA1560	AV699379	glycerol 3-phosphate acyltransferase, mitochondrial	GO:8152;metabolism;inferred from electronic annotation GO:8654;phospholipid biosynthesis;inferred from electronic annotation
202396_at	-2.34559	0.00216	1.00886	0.0502545	0.43011	0.0399348	TCERG1	NM_006706	transcription elongation regulator 1 (CA150)	transcription from Pol II promoter
201825_s_at	-2.34529	0.00463	1.09514	0.0992648	0.466956	0.0642735	CGI-49	AL572542	CGI-49 protein
222580_at	-2.34515	0.00215	1.02506	0.0527848	0.437096	0.037638	KIAA1221	AK023596	KIAA1221 protein
221436_s_at	-2.34445	0.00215	0.96421	0.0569686	0.411274	0.0349282	CDCA3	NM_031299	cell division cycle associated 3	biological_process unknown
210017_at	-2.34415	0.00654	1.00874	0.0517466	0.430322	0.0603965	MALT1	AF070528	mucosa associated lymphoid tissue lymphoma translocation gene 1	GO:9405;pathogenesis;traceable author statement GO:7250;activation of NF-kappaB-inducing kinase;non-traceable author statement GO:6508;proteolysis and peptidolysis;inferred from electronic annotation GO:6916;anti-apoptosis;non-traceable author statement GO:7165;signal transduction;inferred from electronic annotation
225991_at	-2.34391	0.0023	1.00894	0.0563159	0.43045	0.0441456	MAP3K13	BE644935	mitogen-activated protein kinase kinase kinase 13	GO:7165;signal transduction;traceable author statement GO:6468;protein amino acid phosphorylation;inferred from electronic annotation
212875_s_at	-2.34306	0.00247	0.995375	0.0566637	0.424818	0.0452215		AP001745	gb:AP001745 /DB_XREF=gi:7768737 /FEA=DNA_3 /CNT=87 /TID=Hs.16007.0 /TIER=Stack /STK=44 /UG=Hs.16007 /LL=25966 /UG_GENE=C21ORF25 /UG_TITLE=chromosome 21 open reading frame 25 /DEF=Homo sapiens genomic DNA, chromosome 21q, section 89105
218066_at	-2.34255	0.0022	0.924377	0.09134	0.394604	0.0368779	SLC12A7	NM_006598	solute carrier family 12 (potassium/chloride transporters), member 7	chloride transport; amino acid transport; sodium ion transport; potassium ion transport
209939_x_at	-2.34227	0.00305	0.996844	0.0573962	0.425589	0.0490772	CFLAR	AF005775	CASP8 and FADD-like apoptosis regulator	induction of apoptosis by extracellular signals; anti-apoptosis; proteolysis and peptidolysis
204392_at	-2.34182	0.00217	1.02803	0.0691414	0.438987	0.0439825	CAMK1	NM_003656	calcium/calmodulin-dependent protein kinase I	protein amino acid phosphorylation; signal transduction
218329_at	-2.34091	0.00217	1.029	0.0605667	0.439573	0.0426713	PRDM4	NM_012406	PR domain containing 4	regulation of transcription, DNA-dependent; cell proliferation; signal transduction; transcription from Pol II promoter
209496_at	-2.33996	0.00215	0.971549	0.0571031	0.415199	0.0375273	RARRES2	BC000069	retinoic acid receptor responder (tazarotene induced) 2	retinoid metabolism
215707_s_at	-2.33963	0.00215	1.00547	0.0643119	0.429756	0.041242	PRNP	AV725328	prion protein (p27-30) (Creutzfeld-Jakob disease, Gerstmann-Strausler-Scheinker syndrome, fatal familial insomnia)	GO:8152;metabolism;traceable author statement GO:9405;pathogenesis;traceable author statement
217834_s_at	-2.33961	0.00243	1.00789	0.0499027	0.430793	0.0441014	NSAP1	NM_006372	NS1-associated protein 1	RNA splicing
204519_s_at	-2.33957	0.00215	0.946103	0.0776763	0.404393	0.0376636	TM4SF11	NM_015993	transmembrane 4 superfamily member 11 (plasmolipin)	ion transport
201506_at	-2.33892	0.00215	0.982509	0.0577236	0.420069	0.0382198	TGFBI	NM_000358	transforming growth factor, beta-induced, 68kDa	negative regulation of cell adhesion; vision; cell proliferation
205353_s_at	-2.33878	0.00215	0.987953	0.0589597	0.422423	0.0359336	PBP	NM_002567	prostatic binding protein
204366_s_at	-2.33855	0.00215	0.96696	0.0694463	0.413487	0.0399907	GTF3C2	NM_001521	general transcription factor IIIC, polypeptide 2, beta 110kDa	transcription from Pol III promoter
214274_s_at	-2.33832	0.00215	1.03098	0.0590164	0.440907	0.0384369	ACAA1	AI860341	acetyl-Coenzyme A acyltransferase 1 (peroxisomal 3-oxoacyl-Coenzyme A thiolase)	GO:6091;energy pathways;predicted/computed
225750_at	-2.33784	0.00217	1.03757	0.0564735	0.443816	0.0436097		BE966748	601661247R1 NIH_MGC_72 Homo sapiens cDNA clone IMAGE:3916235 3', mRNA sequence.
208990_s_at	-2.33769	0.00236	1.01037	0.0559068	0.432211	0.0448281	HNRPH3	AF132362	heterogeneous nuclear ribonucleoprotein H3 (2H9)	mRNA processing
233132_at	-2.33764	0.0193	0.959158	0.0876942	0.410311	0.0831956	LOC96610	AK026408	hypothetical protein similar to KIAA0187 gene product
212885_at	-2.33732	0.00217	1.03669	0.0593717	0.443539	0.0435357	MPHOSPH10	AL545921	M-phase phosphoprotein 10 (U3 small nucleolar ribonucleoprotein)	GO:6364;rRNA processing;inferred from electronic annotation
218435_at	-2.33713	0.00215	0.99345	0.0573102	0.425072	0.0367072	DNAJD1	NM_013238	DnaJ (Hsp40) homolog, subfamily D, member 1
200754_x_at	-2.3371	0.00215	0.997624	0.0603516	0.426864	0.039807	SFRS2	NM_003016	splicing factor, arginine/serine-rich 2	mRNA splicing
204025_s_at	-2.33684	0.00306	1.03312	0.0599681	0.442099	0.0510188	PDCD2	NM_002598	programmed cell death 2	apoptosis
202072_at	-2.33642	0.00215	1.00247	0.0651285	0.429062	0.0367527	HNRPL	NM_001533	heterogeneous nuclear ribonucleoprotein L	RNA processing
202903_at	-2.33616	0.00262	1.05747	0.0820436	0.452653	0.0514424	LSM5	AU153477	LSM5 homolog, U6 small nuclear RNA associated (S. cerevisiae)	GO:6371;mRNA splicing;inferred from electronic annotation
210103_s_at	-2.33597	0.00217	1.02231	0.0816993	0.43764	0.0445267	FOXA2	AB028021	forkhead box A2	regulation of transcription, DNA-dependent
201908_at	-2.33571	0.00215	1.02381	0.0525521	0.438327	0.0371397	DVL3	NM_004423	dishevelled, dsh homolog 3 (Drosophila)	heart development; embryogenesis and morphogenesis; neurogenesis; signal transduction
212218_s_at	-2.33456	0.00215	1.01133	0.0608247	0.433202	0.037401	FASN	AI954041	fatty acid synthase	GO:6631;fatty acid metabolism;predicted/computed
219257_s_at	-2.33435	0.00457	0.993955	0.0572287	0.425795	0.0549866	SPHK1	NM_021972	sphingosine kinase 1	sphingosine metabolism; signal transduction
208804_s_at	-2.33415	0.00215	1.00883	0.0534815	0.432202	0.0344038		AL031681	gb:AL031681 /DB_XREF=gi:10198606 /FEA=FLmRNA /CNT=291 /TID=Hs.6891.1 /TIER=Stack /STK=78 /UG=Hs.6891 /LL=6431 /UG_GENE=SFRS6 /UG_TITLE=splicing factor, arginineserine-rich 6 /DEF=Human DNA sequence from clone 862K6 on chromosome 20q12-13.13. Contains the gene for a protein similar to Drosophila lethal (3) malignant brain tumor (l(3)mbt) protein, the SFRS6 gene for arginineserine-rich splicing fac…	GO:6376;mRNA splice site selection;traceable author statement
224664_at	-2.33411	0.00215	1.01186	0.050759	0.43351	0.0346279		BE962336	601655601R1 NIH_MGC_65 Homo sapiens cDNA clone IMAGE:3846049 3', mRNA sequence.
202822_at	-2.33353	0.00215	1.03174	0.0560085	0.442137	0.037148	LPP	BF221852	LIM domain containing preferred translocation partner in lipoma
223057_s_at	-2.33296	0.00254	0.939017	0.102677	0.4025	0.0380948	XPO5	BC000129	exportin 5
235081_x_at	-2.33238	0.00217	1.01102	0.0562421	0.433473	0.0425592	LOC201292	AI739057	hypothetical protein LOC201292
226021_at	-2.33236	0.00215	1.00353	0.0594871	0.430263	0.0387944	RDH10	AW150720	retinol dehydrogenase 10 (all-trans)	GO:8152;metabolism;inferred from electronic annotation
205956_x_at	-2.33224	0.0106	0.975755	0.0543471	0.418377	0.0679137	HUMGT198A	NM_013290	GT198, complete ORF
1555948_s_at	-2.33204	0.00215	1.00954	0.0500043	0.432901	0.0369245	C9orf10	AU116818	chromosome 9 open reading frame 10
200774_at	-2.33127	0.00215	1.02407	0.0544198	0.439277	0.0387371		BE963765	601657412R1 NIH_MGC_68 Homo sapiens cDNA clone IMAGE:3875738 3', mRNA sequence.
1555821_a_at	-2.33038	0.0094	1.04217	0.0848023	0.44721	0.0734289	MGC2865	BC016043	hypothetical protein MGC2865
201059_at	-2.3299	0.00215	1.03618	0.0646431	0.444732	0.0426001	EMS1	NM_005231	ems1 sequence (mammary tumor and squamous cell carcinoma-associated (p80/85 src substrate)
206452_x_at	-2.32988	0.00215	0.972487	0.0709478	0.417397	0.0400731	PPP2R4	NM_021131	protein phosphatase 2A, regulatory subunit B' (PR 53)	protein amino acid dephosphorylation
204275_at	-2.32981	0.00294	1.07775	0.117844	0.462593	0.0502628	SOLH	AI796687	small optic lobes homolog (Drosophila)	GO:6508;proteolysis and peptidolysis;inferred from electronic annotation
204528_s_at	-2.32976	0.00215	1.04726	0.0713435	0.449513	0.036091	NAP1L1	NM_004537	nucleosome assembly protein 1-like 1	nucleosome assembly; positive regulation of cell proliferation; DNA replication
201536_at	-2.3295	0.00215	0.984968	0.0512584	0.422824	0.0344552		AL048503	DKFZp586M1524_s1 586 (synonym: hute1) Homo sapiens cDNA clone DKFZp586M1524, mRNA sequence.
226002_at	-2.32871	0.0024	0.982733	0.0663108	0.422007	0.0454514	GAB1	AK022142	GRB2-associated binding protein 1	insulin receptor signaling pathway; EGF receptor signaling pathway; cell proliferation
209725_at	-2.32852	0.00248	0.992293	0.0506044	0.426147	0.0441068	DRIM	AF072718	down-regulated in metastasis	negative regulation of cell proliferation
1554894_a_at	-2.3277	0.00389	1.02859	0.0639059	0.441891	0.0550877	DCOHM	AF499009	dimerization cofactor of hepatocyte nuclear factor 1 ( HNF1) from muscle
229793_at	-2.32735	0.00371	1.01794	0.0835995	0.437382	0.0557237		AI656964	Homo sapiens transcribed sequences
225376_at	-2.32734	0.00215	0.99848	0.0494567	0.429021	0.0376007	LOC284734	BG480592	hypothetical protein LOC284734
210640_s_at	-2.32698	0.00395	1.00748	0.0578391	0.432956	0.0534826	GPR30	U63917	G protein-coupled receptor 30	G-protein coupled receptor protein signaling pathway
211929_at	-2.3269	0.00215	0.985337	0.0574871	0.423454	0.0370283	na	AA527502	hypothetical gene supported by NM_005758; AF517524
225093_at	-2.32683	0.00384	1.01838	0.0612043	0.437668	0.0540607	UTRN	N66570	utrophin (homologous to dystrophin)	GO:7517;muscle development;traceable author statement GO:6936;muscle contraction;traceable author statement
214064_at	-2.32648	0.00844	0.99384	0.0563605	0.427185	0.0648924	TF	AI073407	transferrin	GO:6826;iron ion transport;inferred from electronic annotation GO:6879;iron ion homeostasis;inferred from electronic annotation GO:6810;transport;inferred from electronic annotation
208643_s_at	-2.32627	0.00215	1.02885	0.0578573	0.442275	0.0413291	XRCC5	J04977	X-ray repair complementing defective repair in Chinese hamster cells 5 (double-strand-break rejoining; Ku autoantigen, 80kDa)	double-strand break repair via nonhomologous end-joining; DNA recombination
229061_s_at	-2.32603	0.00215	1.02041	0.0539266	0.43869	0.0405333	SLC25A13	AW268880	solute carrier family 25, member 13 (citrin)	GO:6810;transport;traceable author statement
226037_s_at	-2.3259	0.00217	1.01958	0.0574047	0.438357	0.0420851		AL049589	Human DNA sequence from clone RP4-570L12 on chromosome Xq13.1-21.1, complete sequence.
222734_at	-2.32582	0.00215	0.955184	0.0663206	0.410687	0.0368498	WARS2	BF515963	tryptophanyl tRNA synthetase 2 (mitochondrial)	GO:6436;tryptophanyl-tRNA aminoacylation;inferred from electronic annotation
227772_at	-2.32546	0.00215	1.00775	0.0711167	0.433355	0.0378855		AV700849	AV700849 GKC Homo sapiens cDNA clone GKCEEG04 3', mRNA sequence.
223321_s_at	-2.32533	0.00215	1.02288	0.0636473	0.439885	0.0385674	FGFRL1	AF312678	fibroblast growth factor receptor-like 1
226734_at	-2.3252	0.00215	0.99961	0.0501818	0.429902	0.0366246	EIF4EL3	AW242220	eukaryotic translation initiation factor 4E-like 3	GO:6445;regulation of translation;traceable author statement GO:6413;translational initiation;inferred from electronic annotation
202392_s_at	-2.32488	0.00373	1.03885	0.0605243	0.446842	0.0543761	PISD	NM_014338	phosphatidylserine decarboxylase
221614_s_at	-2.32435	0.00487	0.984077	0.0638728	0.423378	0.0564993	RPH3AL	BC005153	rabphilin 3A-like (without C2 domains)	GO:6886;RPH3A_effector;intracellular protein transport;8.1e-181;extended:inferred from electronic annotation
228694_at	-2.32391	0.00997	1.00689	0.0632996	0.433275	0.0698444		BE670036	Homo sapiens, clone IMAGE:3352913, mRNA
202615_at	-2.3239	0.0031	1.09727	0.108632	0.472168	0.0557187	GNAQ	BF222895	guanine nucleotide binding protein (G protein), q polypeptide	GO:7186;G-protein coupled receptor protein signaling pathway;inferred from electronic annotation GO:7596;blood coagulation;traceable author statement GO:6471;protein amino acid ADP-ribosylation;inferred from electronic annotation GO:7202;phospholipase C activation;traceable author statement GO:7165;signal transduction;inferred from electronic annotation
202534_x_at	-2.32379	0.00215	0.985723	0.0610322	0.424188	0.0387717	DHFR	NM_000791	dihydrofolate reductase	glycine biosynthesis; one-carbon compound metabolism; nucleotide biosynthesis
218334_at	-2.32372	0.00217	0.963222	0.061781	0.414516	0.0413861	FLJ23445	NM_025075	hypothetical protein FLJ23445
200853_at	-2.32322	0.00215	1.02098	0.0560522	0.439466	0.0375085	H2AFZ	NM_002106	H2A histone family, member Z	nucleosome assembly; chromosome organization and biogenesis (sensu Eukarya)
214283_at	-2.32297	0.00215	0.970142	0.0585023	0.417631	0.0380816	LOC90410	AU150186	intraflagellar transport protein IFT20
45633_at	-2.32288	0.00217	1.00561	0.052759	0.432916	0.0407211		4858291_RC	Cluster Incl. AI421812:tf55a07.x1 Homo sapiens cDNA, 3 end /clone=IMAGE-2103156 /clone_end=3' /gb=AI421812 /gi=4267743 /ug=Hs.47125 /len=556
237086_at	-2.32258	0.00772	0.975517	0.108688	0.420014	0.0653564	FOXA1	AI693336	forkhead box A1	GO:6355;regulation of transcription, DNA-dependent;inferred from electronic annotation
229235_at	-2.32225	0.00215	0.984257	0.0580285	0.423838	0.0349858	FLJ14639	AI983432	hypothetical protein FLJ14639
1554821_a_at	-2.32208	0.00797	0.962734	0.0797643	0.4146	0.0649027	ALTE	BC015030	Ac-like transposable element
213102_at	-2.32208	0.00289	0.969117	0.0564072	0.417349	0.0469751	ACTR3	Z78330	ARP3 actin-related protein 3 homolog (yeast)	GO:6928;cell motility;traceable author statement
203701_s_at	-2.32205	0.00306	1.03177	0.0820727	0.444333	0.0531863	FLJ20244	NM_017722	hypothetical protein FLJ20244
217738_at	-2.32183	0.00218	1.0595	0.0668875	0.456322	0.0459441	PBEF	BF575514	pre-B-cell colony-enhancing factor	GO:7165;signal transduction;traceable author statement GO:7267;cell-cell signaling;traceable author statement GO:8284;positive regulation of cell proliferation;traceable author statement
219723_x_at	-2.32182	0.00578	0.927279	0.100218	0.399376	0.0571602	AGPAT3	NM_020132	1-acylglycerol-3-phosphate O-acyltransferase 3
226721_at	-2.32151	0.00245	0.959545	0.0710035	0.413328	0.0450974	LOC286148	AW517711	hypothetical protein LOC286148
201158_at	-2.32128	0.00472	0.952881	0.079053	0.410499	0.0559042	NMT1	AI570834	N-myristoyltransferase 1	GO:9249;protein-lipoylation;traceable author statement GO:6499;N-terminal protein myristoylation;inferred from electronic annotation
211658_at	-2.32119	0.00418	0.874005	0.115242	0.376533	0.0347849	PRDX2; PRP; TSA; NKEFB; PRXII; TDPX1; MGC4104	L19185	Human natural killer cell enhancing factor (NKEFB) mRNA, complete cds.	response to oxidative stress
221640_s_at	-2.32115	0.00537	0.975515	0.0652505	0.420273	0.0577003	LRDD	AF274972	leucine-rich and death domain containing	signal transduction
203232_s_at	-2.3211	0.00254	1.00972	0.0663861	0.435017	0.047678	SCA1	NM_000332	spinocerebellar ataxia 1 (olivopontocerebellar ataxia 1, autosomal dominant, ataxin 1)
212636_at	-2.32094	0.00251	0.969916	0.05842	0.417898	0.0448564	QKI; QK3	AL031781	Human DNA sequence from clone RP1-51J12 on chromosome 6q26-27, complete sequence.	signal transduction
202407_s_at	-2.32067	0.00596	1.0223	0.067644	0.440521	0.0620801	PRPF31	BF342707	PRP31 pre-mRNA processing factor 31 homolog (yeast)
208890_s_at	-2.32047	0.00461	0.976477	0.0597908	0.420809	0.0547305	PLXNB2	BC004542	plexin B2
225483_at	-2.32044	0.00266	0.946722	0.0653395	0.407992	0.0458442	MGC10485	AI971602	hypothetical protein MGC10485	GO:42147;retrograde (endosome to Golgi) transport;inferred from sequence or structural similarity GO:6886;intracellular protein transport;inferred from electronic annotation
209516_at	-2.31922	0.0112	0.920375	0.150015	0.396847	0.0570893	SMYD5	U50383	SMYD family member 5	biological_process unknown
203653_s_at	-2.31812	0.00721	1.10389	0.141567	0.476201	0.0693409	COIL	BG391060	coilin
202104_s_at	-2.31671	0.00215	1.0014	0.0603573	0.432251	0.0388355	SPG7	NM_003119	spastic paraplegia 7, paraplegin (pure and complicated autosomal recessive)	proteolysis and peptidolysis; cell adhesion; neurogenesis; signal transduction
210802_s_at	-2.31664	0.00229	0.957345	0.0704926	0.413247	0.0435462	HSA9761	BC002841	putative dimethyladenosine transferase	rRNA processing; rRNA modification
238647_at	-2.3165	0.0143	0.97928	0.0753524	0.422741	0.0767994	C14orf28	AA496213	chromosome 14 open reading frame 28
218817_at	-2.31585	0.00217	1.06056	0.104525	0.457956	0.0389084	FLJ22649	NM_021928	hypothetical protein FLJ22649 similar to signal peptidase SPC22/23
211028_s_at	-2.31542	0.00304	1.00186	0.0597858	0.432692	0.0496505	KHK	BC006233	ketohexokinase (fructokinase)
222975_s_at	-2.31538	0.00215	1.05834	0.068727	0.457092	0.0415813	D1S155E	AI423180	NRAS-related gene	GO:8584;male gonad development;predicted/computed
203081_at	-2.31526	0.00226	1.01746	0.0589808	0.43946	0.0444887	CTNNBIP1	NM_020248	catenin, beta interacting protein 1	regulation of transcription, DNA-dependent; development; cell proliferation; signal transduction
202268_s_at	-2.31499	0.00215	0.990186	0.0621936	0.427729	0.0341969	APPBP1	NM_003905	amyloid beta precursor protein binding protein 1, 59kDa	signal transduction
218575_at	-2.31435	0.00215	1.00035	0.0774429	0.432239	0.0377255	ANAPC1	NM_022662	anaphase-promoting complex 1 (meiotic checkpoint regulator)
205763_s_at	-2.31411	0.00236	1.01603	0.0634398	0.439056	0.0461563	DDX18	NM_006773	DEAD (Asp-Glu-Ala-Asp) box polypeptide 18
208985_s_at	-2.31382	0.00215	0.991645	0.0630617	0.428575	0.0385736	EIF3S1	BC002719	eukaryotic translation initiation factor 3, subunit 1 alpha, 35kDa	regulation of translational initiation; protein biosynthesis
201876_at	-2.31364	0.00285	0.998195	0.0552474	0.43144	0.0477281	PON2	NM_000305	paraoxonase 2
225486_at	-2.31331	0.0218	0.960367	0.0660494	0.415149	0.0842195	DKFZp686G052	AB046777	hypothetical protein DKFZp686G052
204610_s_at	-2.31305	0.00233	0.955106	0.075786	0.412921	0.04402	DIPA	NM_006848	hepatitis delta antigen-interacting protein A	biological_process unknown
210776_x_at	-2.31304	0.00215	0.996058	0.0594686	0.430627	0.0354515	TCF3	M31222	transcription factor 3 (E2A immunoglobulin enhancer binding factors E12/E47)	cell growth and/or maintenance; regulation of transcription, DNA-dependent
208863_s_at	-2.31288	0.00442	1.00128	0.0489633	0.432914	0.0532516		M72709	gb:M72709.1 /DB_XREF=gi:179073 /FEA=FLmRNA /CNT=265 /TID=Hs.73737.1 /TIER=FL /STK=0 /UG=Hs.73737 /LL=6426 /UG_GENE=SFRS1 /UG_TITLE=splicing factor, arginineserine-rich 1 (splicing factor 2, alternate splicing factor) /DEF=Human alternative splicing factor mRNA, complete cds. /FL=gb:M72709.1	GO:6376;mRNA splice site selection;traceable author statement
214934_at	-2.31267	0.00455	1.05496	0.0945913	0.456167	0.0614178	ATP9B	AW411030	ATPase, Class II, type 9B	GO:6812;cation transport;inferred from electronic annotation GO:15917;aminophospholipid transport;non-traceable author statement
203967_at	-2.31194	0.00247	0.953082	0.0595431	0.412243	0.0440749	CDC6	U77949	CDC6 cell division cycle 6 homolog (S. cerevisiae)	cytokinesis
203259_s_at	-2.31165	0.00472	0.998093	0.0548596	0.431766	0.0552112	CGI-130	BC001671	CGI-130 protein
225293_at	-2.3115	0.00287	0.996601	0.0544194	0.431149	0.0476308	COL27A1	AK021957	collagen, type XXVII, alpha 1
203767_s_at	-2.31044	0.00545	0.912043	0.0871998	0.394749	0.055812	STS	AI122754	steroid sulfatase (microsomal), arylsulfatase C, isozyme S	GO:8152;metabolism;inferred from electronic annotation GO:6706;steroid catabolism;traceable author statement GO:7565;pregnancy;inferred from electronic annotation GO:8544;epidermal differentiation;traceable author statement
211858_x_at	-2.3104	0.00215	0.99748	0.0544951	0.431734	0.0369793	GNAS	AF088184	GNAS complex locus	Golgi to secretory vesicle transport; olfaction; adenylate cyclase activation
227012_at	-2.30914	0.00217	1.03169	0.0940369	0.446788	0.0404176	MCFP	AI823986	mitochondrial carrier family protein	GO:6810;transport;inferred from electronic annotation
215177_s_at	-2.30901	0.00217	0.953661	0.0737119	0.413017	0.0401584	ITGA6	AV733308	integrin, alpha 6	GO:7044;cell-substrate junction assembly;traceable author statement GO:7229;integrin-mediated signaling pathway;inferred from electronic annotation GO:7160;cell-matrix adhesion;not recorded
1565786_x_at	-2.3089	0.00826	1.04531	0.0794403	0.452729	0.0704922	na	BQ953917	similar to Nuclear LIM interactor-interacting factor 2 (NLI-interacting factor 2) (Protein OS-4)
1560916_a_at	-2.30882	0.00353	1.00033	0.0783462	0.433265	0.0538026	KIAA0877	BI461155	KIAA0877 protein
232682_at	-2.30871	0.00217	0.985952	0.0743346	0.427058	0.0430091	FLJ10116	BG167210	hypothetical protein FLJ10116
227798_at	-2.30864	0.00215	0.934251	0.0747381	0.404677	0.0380356	MADH1	AU146891	MAD, mothers against decapentaplegic homolog 1 (Drosophila)	GO:6355;regulation of transcription, DNA-dependent;inferred from electronic annotation GO:7179;TGFbeta receptor signaling pathway;non-traceable author statement GO:7165;signal transduction;non-traceable author statement
206809_s_at	-2.30816	0.00231	1.04847	0.10433	0.454244	0.0435933	na	NM_005758	hypothetical gene supported by NM_005758; AF517524
229410_at	-2.30755	0.00456	1.00049	0.0535486	0.433572	0.0545735	SLC35E1	AI659219	solute carrier family 35, member E1
232118_at	-2.30701	0.00376	0.964189	0.0651239	0.417939	0.0518377	C20orf155	R33735	chromosome 20 open reading frame 155	GO:8654;phospholipid biosynthesis;inferred from electronic annotation
223478_at	-2.30679	0.00215	0.949171	0.0661285	0.411468	0.0363993	TIMM8B	AF165967	translocase of inner mitochondrial membrane 8 homolog B (yeast)	mitochondrial translocation; protein targeting; hearing
212900_at	-2.30659	0.00215	0.950256	0.0772078	0.411973	0.0366212	SEC24A	AJ131244	SEC24 related gene family, member A (S. cerevisiae)
202106_at	-2.30651	0.0112	0.947228	0.0968094	0.410675	0.0707185	GOLGA3	NM_005895	golgi autoantigen, golgin subfamily a, 3
217815_at	-2.30607	0.00232	0.986199	0.0557566	0.427654	0.0436131	SUPT16H	NM_007192	suppressor of Ty 16 homolog (S. cerevisiae)	nucleosome disassembly; proteolysis and peptidolysis; transcription from Pol II promoter
208696_at	-2.30549	0.00409	0.975538	0.0554666	0.423137	0.0521663	CCT5	AF275798	chaperonin containing TCP1, subunit 5 (epsilon)
203655_at	-2.30498	0.00216	1.00141	0.0752964	0.434453	0.041806	XRCC1	NM_006297	X-ray repair complementing defective repair in Chinese hamster cells 1	single strand break repair
242408_at	-2.30492	0.0125	1.00996	0.0830983	0.438176	0.0766938	STYX	AW968935	serine/threonine/tyrosine interacting protein	GO:6470;protein amino acid dephosphorylation;inferred from electronic annotation
213149_at	-2.30448	0.00215	1.02812	0.0581138	0.446141	0.0353803	DLAT	AW299740	dihydrolipoamide S-acetyltransferase (E2 component of pyruvate dehydrogenase complex)
225658_at	-2.30446	0.00273	1.0067	0.0549538	0.43685	0.0473722	LOC339745	BF034206	hypothetical protein LOC339745
224780_at	-2.30425	0.00217	0.991415	0.0706452	0.430255	0.0432705	SPF45	N48353	splicing factor (45kD)	GO:6371;mRNA splicing;predicted/computed GO:6397;mRNA processing;experimental evidence
225311_at	-2.30416	0.00215	0.973924	0.0606378	0.422681	0.0401631	IVD	AA081349	isovaleryl Coenzyme A dehydrogenase	GO:6118;electron transport;inferred from electronic annotation
242890_at	-2.30383	0.00545	1.01624	0.10428	0.441108	0.0618097	HELLS	AI650364	helicase, lymphoid-specific
212006_at	-2.30378	0.00269	0.970465	0.0635191	0.421249	0.0468724	UBXD2	AU149908	UBX domain containing 2
226849_at	-2.30372	0.00217	0.9858	0.0641333	0.427918	0.0414137	KIAA1608	AB046828	KIAA1608 protein
227400_at	-2.30321	0.0257	1.01498	0.0558838	0.440679	0.0921886		AI355848	qu02d09.x1 NCI_CGAP_Co14 Homo sapiens cDNA clone IMAGE:1963601 3' similar to gb:X16277_rna1 ORNITHINE DECARBOXYLASE (HUMAN);, mRNA sequence.	GO:6355;regulation of transcription, DNA-dependent;inferred from electronic annotation GO:6260;DNA replication;inferred from electronic annotation GO:6366;transcription from Pol II promoter;traceable author statement
222916_s_at	-2.30274	0.00779	0.917217	0.121823	0.398315	0.0578912	HDLBP	AF116718	high density lipoprotein binding protein (vigilin)	GO:6869;lipid transport;inferred from electronic annotation GO:8203;cholesterol metabolism;traceable author statement
224944_at	-2.30231	0.00258	0.93662	0.103005	0.406816	0.0360825		AL566034	AL566034 Homo sapiens FETAL BRAIN Homo sapiens cDNA clone CS0DF016YJ06 3-PRIME, mRNA sequence.
211962_s_at	-2.30194	0.00215	0.998102	0.0527179	0.433591	0.0338762	ZFP36L1	BG250310	zinc finger protein 36, C3H type-like 1
218147_s_at	-2.30144	0.00215	0.947993	0.0678868	0.411913	0.0385029	AD-017	NM_018446	glycosyltransferase AD-017
225324_at	-2.30142	0.00476	0.957709	0.0640709	0.416138	0.054905		AL035461	gb:AL035461 /DB_XREF=gi:5123778 /FEA=FLmRNA /CNT=104 /TID=Hs.3569.2 /TIER=Stack /STK=21 /UG=Hs.3569 /LL=54675 /UG_GENE=LOC54675 /UG_TITLE=hypothetical protein /DEF=Human DNA sequence from clone 967N21 on chromosome 20p12.3-13. Contains the CHGB gene for chromogranin B (secretogranin 1, SCG1), a pseudogene similar to part of KIAA0172, the gene for a novel protein similar to predicted worm, yeast a…	GO:8654;phospholipid biosynthesis;inferred from electronic annotation
205235_s_at	-2.30131	0.00321	0.965613	0.073487	0.419592	0.0503292	MPHOSPH1	NM_016195	M-phase phosphoprotein 1	microtubule-based process
218117_at	-2.30118	0.00215	1.03879	0.062691	0.451418	0.0377047	RBX1	NM_014248	ring-box 1	ubiquitin-dependent protein catabolism; regulation of cell cycle
217805_at	-2.30064	0.00215	0.983215	0.0594593	0.427367	0.039036	ILF3	NM_004516	interleukin enhancer binding factor 3, 90kDa
203828_s_at	-2.3002	0.00215	1.00987	0.06258	0.439036	0.0362412	NK4	NM_004221	natural killer cell transcript 4	defense response; cell adhesion; immune response
212131_at	-2.3002	0.00215	1.00669	0.0671724	0.437652	0.0377193	DKFZP434D1335	BG054966	DKFZP434D1335 protein
219314_s_at	-2.29994	0.00215	0.993499	0.0542251	0.431968	0.0385529	ZNF219	NM_016423	zinc finger protein 219	regulation of transcription, DNA-dependent
201760_s_at	-2.29931	0.00288	1.03137	0.0707676	0.448557	0.0513143	WSB2	NM_018639	WD repeat and SOCS box containing protein 2	intracellular signaling cascade
226946_at	-2.2993	0.00215	1.03155	0.0552287	0.448638	0.0374593	FLJ30596	AI453203	hypothetical protein FLJ30596
204240_s_at	-2.29922	0.00215	1.05069	0.0658721	0.456977	0.0406261	SMC2L1	NM_006444	SMC2 structural maintenance of chromosomes 2-like 1 (yeast)	mitotic chromosome condensation; mitotic chromosome segregation; transport; chromosome organization and biogenesis (sensu Eukarya); mitosis
201675_at	-2.29916	0.00215	0.952142	0.0629143	0.414126	0.0379483	AKAP1	NM_003488	A kinase (PRKA) anchor protein 1
207645_s_at	-2.29882	0.00225	1.03062	0.0918835	0.448327	0.0448012		NM_004284	gb:NM_004284.1 /DB_XREF=gi:4757977 /GEN=CHD1L /FEA=FLmRNA /CNT=3 /TID=Hs.159273.0 /TIER=FL /STK=0 /UG=Hs.159273 /LL=9557 /DEF=Homo sapiens chromodomain helicase DNA binding protein 1-like (CHD1L), mRNA. /PROD=chromodomain helicase DNA binding protein1-like /FL=gb:AF054177.1 gb:NM_004284.1
200683_s_at	-2.29826	0.00215	1.09594	0.0904309	0.476855	0.0404564	UBE2L3	BE964689	ubiquitin-conjugating enzyme E2L 3	GO:6512;ubiquitin cycle;inferred from electronic annotation GO:6511;ubiquitin-dependent protein catabolism;traceable author statement
204214_s_at	-2.29803	0.00508	1.00308	0.0492501	0.436495	0.0555252	RAB32	NM_006834	RAB32, member RAS oncogene family	protein transport; small GTPase mediated signal transduction
210250_x_at	-2.29747	0.00217	0.979102	0.0611171	0.426165	0.0417832	ADSL	AF067854	adenylosuccinate lyase	purine ribonucleotide biosynthesis
200969_at	-2.29544	0.00215	1.01865	0.06869	0.443773	0.0339	SERP1	BG107676	stress-associated endoplasmic reticulum protein 1	GO:7009;plasma membrane organization and biogenesis;traceable author statement GO:6486;protein amino acid glycosylation;traceable author statement GO:6950;response to stress;traceable author statement
214881_s_at	-2.29527	0.0116	1.02444	0.0605796	0.446327	0.0735937	UBTF	X56687	upstream binding transcription factor, RNA polymerase I	regulation of transcription from Pol I promoter
213507_s_at	-2.29486	0.00244	0.978689	0.0630139	0.42647	0.0452127	KPNB1	BG249565	karyopherin (importin) beta 1	GO:6886;intracellular protein transport;inferred from electronic annotation GO:60;protein-nucleus import, translocation;traceable author statement GO:6607;NLS-bearing substrate-nucleus import;traceable author statement GO:59;protein-nucleus import, docking;inferred from electronic annotation
210277_at	-2.2947	0.00466	0.995052	0.0733803	0.433631	0.0574801	AP4S1	AF155159	adaptor-related protein complex 4, sigma 1 subunit	nonselective vesicle transport
204147_s_at	-2.29458	0.00253	0.972991	0.0933687	0.424038	0.0446448	TFDP1	NM_007111	transcription factor Dp-1	regulation of cell cycle; regulation of transcription from Pol II promoter
235931_at	-2.29423	0.00337	0.946389	0.100904	0.412508	0.0476716		AI332764	Homo sapiens transcribed sequences
211833_s_at	-2.29362	0.00215	1.03608	0.0596056	0.451724	0.0381881	BAX	U19599	BCL2-associated X protein	apoptotic mitochondrial changes; negative regulation of survival gene products; germ-cell development; induction of apoptosis by extracellular signals; oncogenesis
214728_x_at	-2.29175	0.00231	0.909386	0.0856175	0.396809	0.0392266	SMARCA4	AK026573	SWI/SNF related, matrix associated, actin dependent regulator of chromatin, subfamily a, member 4	regulation of transcription from Pol II promoter
226902_at	-2.29131	0.00226	1.01384	0.0520943	0.442474	0.0433332	USP13	BF109140	ubiquitin specific protease 13 (isopeptidase T-3)	GO:6511;ubiquitin-dependent protein catabolism;inferred from electronic annotation
218138_at	-2.29068	0.00215	0.996979	0.0579145	0.435232	0.0348012	MKKS	NM_018848	McKusick-Kaufman syndrome	gonad development; heart development; protein folding
211930_at	-2.29021	0.0022	0.968121	0.072833	0.422722	0.0426299		AW080932	xc28a11.x1 NCI_CGAP_Co18 Homo sapiens cDNA clone IMAGE:2585564 3' similar to contains Alu repetitive element;contains element MER9 repetitive element ;, mRNA sequence.
229741_at	-2.28992	0.00217	1.00359	0.0531853	0.438262	0.0411637	MGC3260	AI885294	hypothetical protein MGC3260
1561908_a_at	-2.28899	0.00446	1.02732	0.0659829	0.448811	0.0574668	HS3ST3B1	AL832823	heparan sulfate (glucosamine) 3-O-sulfotransferase 3B1	GO:15015;heparan sulfate proteoglycan biosynthesis, enzymatic modification;traceable author statement
221726_at	-2.28875	0.00215	0.978248	0.0597568	0.427415	0.0360376	RPL22	BE250348	ribosomal protein L22	GO:6412;protein biosynthesis;traceable author statement
222455_s_at	-2.28842	0.00342	0.990885	0.0610035	0.432999	0.0511265	PARVA	AF237771	parvin, alpha
208478_s_at	-2.28812	0.00225	0.950661	0.0669066	0.415478	0.0425002	BAX	NM_004324	BCL2-associated X protein	apoptotic mitochondrial changes; negative regulation of survival gene products; germ-cell development; induction of apoptosis by extracellular signals; oncogenesis
210386_s_at	-2.28806	0.00273	0.89991	0.0941961	0.393307	0.040704	MTX1	BC001906	metaxin 1
214882_s_at	-2.28782	0.00215	1.02267	0.0611585	0.447006	0.0389709	SFRS2	BG254869	splicing factor, arginine/serine-rich 2	GO:6371;mRNA splicing;traceable author statement
203037_s_at	-2.28775	0.00476	1.04723	0.0926948	0.457756	0.0616109	MTSS1	NM_014751	metastasis suppressor 1
219572_at	-2.28749	0.00225	0.947617	0.0645547	0.414261	0.0421868	CADPS2	NM_017954	Ca2+-dependent activator protein for secretion 2
1555961_a_at	-2.28642	0.00215	1.02148	0.055474	0.446761	0.0410878	HINT1	AK054976	histidine triad nucleotide binding protein 1	GO:7165;signal transduction;traceable author statement
205881_at	-2.2863	0.00887	0.974157	0.0988225	0.426084	0.0680548	ZNF74	NM_003426	zinc finger protein 74 (Cos52)	regulation of transcription, DNA-dependent; development
235612_at	-2.28594	0.00669	0.884261	0.121847	0.386826	0.0494805		BE551047	Homo sapiens transcribed sequence with weak similarity to protein ref:NP_060312.1 (H.sapiens) hypothetical protein FLJ20489 [Homo sapiens]
213720_s_at	-2.28566	0.00215	1.0066	0.0515344	0.440396	0.0399848	SMARCA4	AI831675	SWI/SNF related, matrix associated, actin dependent regulator of chromatin, subfamily a, member 4	GO:6357;regulation of transcription from Pol II promoter;experimental evidence
201717_at	-2.28515	0.00215	1.0145	0.0588458	0.443954	0.0367437	MRPL49	NM_004927	mitochondrial ribosomal protein L49	cell growth and/or maintenance; translational initiation
211988_at	-2.28479	0.00215	1.02816	0.0589977	0.450002	0.0378827		BG289800	Homo sapiens cDNA FLJ38419 fis, clone FEBRA2009846.
226816_s_at	-2.28427	0.00215	1.00916	0.0768112	0.441785	0.0346233	KIAA1143	AI745170	KIAA1143 protein
201726_at	-2.28366	0.00215	1.05597	0.0689158	0.4624	0.0361964	ELAVL1	BC003376	ELAV (embryonic lethal, abnormal vision, Drosophila)-like 1 (Hu antigen R)	RNA catabolism; development
227135_at	-2.28298	0.00227	0.999637	0.0602224	0.437865	0.0441828	ASAHL	AI436803	N-acylsphingosine amidohydrolase (acid ceramidase)-like
225232_at	-2.28255	0.00237	1.00799	0.0539113	0.441607	0.0445213	3PAP	AA524700	phosphatidylinositol-3 phosphate 3-phosphatase adaptor subunit
232037_at	-2.28203	0.00215	1.05024	0.0657903	0.460221	0.0396775	PUNC	AW204060	putative neuronal cell adhesion molecule
212995_x_at	-2.28183	0.00215	1.00506	0.0643879	0.440462	0.0364616		BG255188	Homo sapiens, clone IMAGE:4634703, mRNA, partial cds
235488_at	-2.28133	0.0133	1.04332	0.104948	0.457328	0.0815169	VTS58635	BE467359	ras-like protein VTS58635	GO:7264;small GTPase mediated signal transduction;inferred from electronic annotation
204294_at	-2.28133	0.00226	0.986398	0.0519524	0.432379	0.0423585	AMT	NM_000481	aminomethyltransferase (glycine cleavage system protein T)	glycine catabolism
218440_at	-2.2811	0.00215	0.989319	0.0735343	0.433703	0.0384155	MCCC1	NM_020166	methylcrotonoyl-Coenzyme A carboxylase 1 (alpha)	biotin metabolism; leucine catabolism
209285_s_at	-2.28085	0.00215	0.98833	0.0668174	0.433316	0.0387072	RAP140	N38985	retinoblastoma-associated protein 140
228005_at	-2.28051	0.00217	0.953338	0.0687358	0.418036	0.0407523		BE677308	Homo sapiens partial mRNA; ID YG40-5
218219_s_at	-2.28027	0.00217	1.02867	0.0752041	0.451119	0.0448841	LANCL2	NM_018697	LanC lantibiotic synthetase component C-like 2 (bacterial)
219974_x_at	-2.27993	0.00215	0.969717	0.0729375	0.425327	0.0390395	LOC55862	NM_018479	uncharacterized hypothalamus protein HCDASE
214106_s_at	-2.27951	0.00215	0.992043	0.058535	0.435199	0.0369305	GMDS	AI762113	GDP-mannose 4,6-dehydratase	GO:5975;carbohydrate metabolism;traceable author statement GO:9058;biosynthesis;inferred from electronic annotation
208801_at	-2.27929	0.00215	1.04457	0.06314	0.458285	0.0394974	SRP72	BE856385	signal recognition particle 72kDa
225650_at	-2.27901	0.00599	0.987543	0.0636998	0.433322	0.0597687	LOC90378	BF207100	hypothetical protein BC007384
201624_at	-2.27884	0.00437	1.021	0.0558799	0.448033	0.0552645	DARS	NM_001349	aspartyl-tRNA synthetase	aspartyl-tRNA aminoacylation; protein complex assembly
226267_at	-2.27845	0.00223	0.957901	0.0587587	0.420418	0.0419637	JDP2	AA716425	jun dimerization protein 2	GO:6355;regulation of transcription, DNA-dependent;inferred from electronic annotation
217932_at	-2.27775	0.00215	0.966707	0.054969	0.424413	0.0376608	MRPS7	NM_015971	mitochondrial ribosomal protein S7	protein biosynthesis
60474_at	-2.27682	0.0146	0.961332	0.0751435	0.422225	0.075836		4854000_RC	Cluster Incl. AA469071:ne17f11.s1 Homo sapiens cDNA, 3 end /clone=IMAGE-881517 /clone_end=3' /gb=AA469071 /gi=2195605 /ug=Hs.180479 /len=758
219705_at	-2.27634	0.0325	1.06792	0.0815865	0.46914	0.106877	FLJ21924	NM_024774	hypothetical protein FLJ21924
219960_s_at	-2.27588	0.00215	0.967582	0.0557624	0.425147	0.0355611	UCHL5	NM_015984	ubiquitin carboxyl-terminal hydrolase L5	ubiquitin-dependent protein catabolism
222998_at	-2.27541	0.00289	1.02162	0.112296	0.448982	0.0445512	MAF1	AL136937	homolog of yeast MAF1
222680_s_at	-2.27507	0.00215	1.02363	0.0592875	0.449935	0.0405428	RAMP	AK001261	RA-regulated nuclear matrix-associated protein
214877_at	-2.27471	0.00217	0.966227	0.0825439	0.424769	0.0401774		BE794663	601590459F1 NIH_MGC_7 Homo sapiens cDNA clone IMAGE:3944463 5', mRNA sequence.
227312_at	-2.27464	0.00217	1.0155	0.0749923	0.446446	0.0425698		AI694536	Homo sapiens, clone IMAGE:4801045, mRNA
218300_at	-2.27385	0.00215	0.981218	0.0794234	0.431522	0.0396411	MGC4606	NM_024516	hypothetical protein MGC4606
212811_x_at	-2.27378	0.00215	1.02342	0.0533618	0.450099	0.0398418	SLC1A4	AI889380	solute carrier family 1 (glutamate/neutral amino acid transporter), member 4	GO:6835;dicarboxylic acid transport;inferred from electronic annotation GO:15804;neutral amino acid transport;traceable author statement GO:6810;transport;inferred from electronic annotation
212955_s_at	-2.27368	0.00217	1.01782	0.0524722	0.447651	0.0412528	POLR2I	AL037557	polymerase (RNA) II (DNA directed) polypeptide I, 14.5kDa	GO:6355;regulation of transcription, DNA-dependent;inferred from electronic annotation GO:6350;transcription;inferred from electronic annotation GO:6354;RNA elongation;inferred from electronic annotation GO:6366;transcription from Pol II promoter;traceable author statement
222025_s_at	-2.27335	0.00223	1.06775	0.0869537	0.469682	0.047076	OPLAH	AI991887	5-oxoprolinase (ATP-hydrolysing)
225805_at	-2.27334	0.00866	0.923214	0.0771451	0.406104	0.0635392	HNRPU	AW137669	heterogeneous nuclear ribonucleoprotein U (scaffold attachment factor A)	GO:6396;RNA processing;traceable author statement
227455_at	-2.27245	0.00215	0.999155	0.0631043	0.439681	0.0383868	C6orf136	BF224092	chromosome 6 open reading frame 136
1553172_at	-2.27145	0.00505	0.938834	0.0818386	0.41332	0.0560236	KIAA1285	NM_015694	KIAA1285 protein
213553_x_at	-2.27137	0.00314	1.00066	0.0550592	0.440554	0.0493368	APOC1	W79394	apolipoprotein C-I	GO:42157;lipoprotein metabolism;inferred from electronic annotation GO:6629;lipid metabolism;traceable author statement GO:6869;lipid transport;inferred from electronic annotation
213455_at	-2.27128	0.00215	0.980142	0.0669879	0.431538	0.0364768	LOC92689	W87466	hypothetical protein BC001096
218263_s_at	-2.27092	0.00215	0.990998	0.0523307	0.436387	0.0366016	LOC58486	NM_021211	transposon-derived Buster1 transposase-like protein
223014_at	-2.27083	0.00297	1.04456	0.0853934	0.459992	0.053125	UBE2R2	BC004862	ubiquitin-conjugating enzyme E2R 2	ubiquitin cycle
213007_at	-2.2708	0.00215	0.999932	0.0505086	0.440344	0.0373539	POLG	W74442	polymerase (DNA directed), gamma	GO:6261;DNA dependent DNA replication;traceable author statement
218174_s_at	-2.27049	0.00839	0.980274	0.0895851	0.431745	0.0672616	FLJ13263	NM_025125	hypothetical protein FLJ13263
208758_at	-2.26912	0.0031	1.01948	0.0543711	0.449283	0.0497126	ATIC	D89976	5-aminoimidazole-4-carboxamide ribonucleotide formyltransferase/IMP cyclohydrolase	purine nucleotide biosynthesis; nucleobase, nucleoside, nucleotide and nucleic acid metabolism
209049_s_at	-2.26901	0.00217	0.974805	0.0674345	0.429616	0.042		BC001004	gb:BC001004.1 /DB_XREF=gi:12654362 /FEA=FLmRNA /CNT=205 /TID=Hs.75871.0 /TIER=FL /STK=3 /UG=Hs.75871 /LL=23613 /UG_GENE=PRKCBP1 /DEF=Homo sapiens, clone MGC:5439, mRNA, complete cds. /PROD=Unknown (protein for MGC:5439) /FL=gb:BC001004.1	GO:6355;regulation of transcription, DNA-dependent;inferred from electronic annotation
218766_s_at	-2.26876	0.00217	1.01887	0.0861835	0.449087	0.0433892	WARS2	NM_015836	tryptophanyl tRNA synthetase 2 (mitochondrial)	tryptophanyl-tRNA aminoacylation
228216_at	-2.2685	0.0161	0.974658	0.079307	0.429649	0.0792202		AI953914	Homo sapiens transcribed sequences
213179_at	-2.26772	0.00338	0.970773	0.056468	0.428083	0.0493665		BG289914	602381329F1 NIH_MGC_93 Homo sapiens cDNA clone IMAGE:4499023 5', mRNA sequence.	GO:7548;sex differentiation;predicted/computed
232222_at	-2.26756	0.0055	1.0468	0.092756	0.461643	0.06394	FLJ20222	AK000229	hypothetical protein FLJ20222
218083_at	-2.26736	0.00449	0.998643	0.0530027	0.440442	0.0541685	PTGES2	NM_025072	prostaglandin E synthase 2	electron transport
212141_at	-2.26721	0.00287	0.896603	0.0967396	0.395466	0.0397969	MCM4	AA604621	MCM4 minichromosome maintenance deficient 4 (S. cerevisiae)	GO:6355;regulation of transcription, DNA-dependent;inferred from electronic annotation GO:6260;DNA replication;non-traceable author statement GO:6270;DNA replication initiation;inferred from electronic annotation
233852_at	-2.2672	0.0285	1.02175	0.0856147	0.450666	0.0984692	POLH	AK025631	polymerase (DNA directed), eta	GO:6281;IMS;DNA repair;5.5e-68;extended:Unknown GO:6282;regulation of DNA repair;traceable author statement
204681_s_at	-2.26615	0.0104	0.973121	0.0612668	0.429417	0.0680945	GFR	NM_012294	guanine nucleotide exchange factor for Rap1
227116_at	-2.2659	0.00322	1.03002	0.0768124	0.454576	0.0535245	KIAA0872	AI934828	KIAA0872 protein
225247_at	-2.26533	0.00315	1.0074	0.0626539	0.444701	0.0508088		BF568836	602184141T1 NIH_MGC_42 Homo sapiens cDNA clone IMAGE:4299947 3', mRNA sequence.
229850_at	-2.26498	0.00379	1.07856	0.0878238	0.476191	0.0591184	FVT1	N30152	follicular lymphoma variant translocation 1	GO:8152;metabolism;inferred from electronic annotation GO:8151;cell growth and/or maintenance;inferred from electronic annotation
201047_x_at	-2.26464	0.00215	0.984579	0.0520807	0.434761	0.0358218	RAB6A	BC003617	RAB6A, member RAS oncogene family	small GTPase mediated signal transduction; nonselective vesicle transport; intracellular protein transport
227294_at	-2.26444	0.00215	0.957349	0.0580751	0.422775	0.03797	na	AI474448	similar to hypothetical protein BC014000
230350_at	-2.26426	0.00223	0.985556	0.0553928	0.435266	0.042397		AA503360	Homo sapiens transcribed sequence with moderate similarity to protein ref:NP_060312.1 (H.sapiens) hypothetical protein FLJ20489 [Homo sapiens]
210093_s_at	-2.2637	0.00217	0.969835	0.0629068	0.428429	0.0410001	MAGOH	AF067173	mago-nashi homolog, proliferation-associated (Drosophila)	sex determination; female gamete generation
212145_at	-2.26339	0.00215	0.978926	0.057559	0.432504	0.0376495	MRPS27	D87453	mitochondrial ribosomal protein S27
225443_at	-2.2619	0.00217	0.986584	0.0600463	0.436176	0.0415097		AK025344	Homo sapiens cDNA: FLJ21691 fis, clone COL09555.
2028_s_at	-2.26181	0.00365	1.01287	0.0704052	0.447816	0.0541317	E2F1	M96577	E2F transcription factor 1	G1 phase of mitotic cell cycle; regulation of transcription, DNA-dependent; apoptosis; regulation of cell cycle; negative regulation of transcription from Pol II promoter
211077_s_at	-2.26157	0.0349	1.02155	0.0720943	0.451698	0.104109	TLK1	Z25421	tousled-like kinase 1
213110_s_at	-2.26128	0.00215	1.02998	0.0623219	0.455487	0.0377218	COL4A5	AW052179	collagen, type IV, alpha 5 (Alport syndrome)
203145_at	-2.26017	0.00316	0.969934	0.0709058	0.429143	0.0500466	SPAG5	NM_006461	sperm associated antigen 5
219872_at	-2.25996	0.00257	0.966194	0.100518	0.427527	0.0405039	DKFZp434L142	NM_016613	hypothetical protein DKFZp434L142
200895_s_at	-2.2595	0.00215	1.0269	0.0539795	0.454483	0.0405334	FKBP4	NM_002014	FK506 binding protein 4, 59kDa	protein folding; biological_process unknown
228039_at	-2.25939	0.00733	0.997611	0.142125	0.441541	0.0543778		AI765169	Homo sapiens, clone IMAGE:4797178, mRNA
200995_at	-2.25929	0.00215	1.00762	0.0541119	0.44599	0.0405526	IPO7	AI741392	importin 7	GO:7165;signal transduction;traceable author statement GO:59;protein-nucleus import, docking;inferred from electronic annotation
202043_s_at	-2.25901	0.00217	0.959812	0.0800963	0.424882	0.0397229	SMS	NM_004595	spermine synthase	methionine metabolism; polyamine metabolism
[truncated: 1,232 more rows]

## Sheet: F9 data
Genes differentially expressed at 2-fold or more in F9 cells
Treatment type ()*		EtOH		TSA
Systematic	Fold change	Normalized	StdErr Norm	Normalized	StdErr Norm	Common	Genbank	Description	GO biological process
92889_r_at	-25.7854	1.00234	0.155484	0.0388725	0.0453676	Foxd3	AF067421	forkhead box D3	transcription; regulation of transcription, DNA-dependent
100054_s_at	-23.0124	0.855366	0.175382	0.0371698	0.0402093	D2Wsu81e	AW123127	DNA segment, Chr 2, Wayne State University 81, expressed
160828_at	-20.0779	0.988816	0.1322	0.0492491	0.0569866	Inhbb	X69620	inhibin beta-B
AFFX-18SRNAMur/X00686_M_at	-16.7394	0.696624	0.962232	0.0416159	0.0419789			X00686 Mouse gene for 18S rRNA (_5, _M, _3 represent transcript regions 5 prime, Middle, and 3 prime respectively)
104066_at	-6.63724	1.13015	0.207594	0.170273	0.0662231	AI115348	AI842192	expressed sequence AI115348
100700_s_at	-6.33886	0.970246	0.12952	0.153063	0.0628156	Nr5a1	AB000490	nuclear receptor subfamily 5, group A, member 1	regulation of transcription, DNA-dependent
101349_at	-6.13972	0.991171	0.132771	0.161436	0.126842	Plk-ps1	U73170	Plk pseudogene; numerous mutations and deletions indicates no mRNA would be made from this sequence; Mus musculus Plk pseudogene, complete sequence.
92476_at	-5.77076	0.982819	0.126187	0.17031	0.0773364	Gdf3	L06443	growth differentiation factor 3
103369_at	-5.57796	1.30437	0.300985	0.233843	0.0636387		AW049142	ESTs
94712_at	-5.34097	1.14832	0.226011	0.215003	0.0849781	Vegfc	U73620	vascular endothelial growth factor C	cell proliferation
94916_at	-5.17053	0.877918	0.153321	0.169793	0.0697762	Cyp51	AW122260	cytochrome P450, 51	GO:6695 cholesterol biosynthesis(traceable author statement)
101578_f_at	-4.87027	1.2536	0.441891	0.257399	0.08616	Actb	M12481	actin, beta, cytoplasmic	cytoskeleton organization and biogenesis
99963_at	-4.58209	1.26453	0.276873	0.275971	0.108877	Zfp101	U07861	zinc finger protein 101
93731_at	-4.50583	0.963203	0.133986	0.213768	0.0688771	Fkbp9	AF090334	FK506 binding protein 9	protein folding
102345_at	-4.39326	1.06761	0.14069	0.243011	0.0630745	Ebaf	D83921	endometrial bleeding associated factor	development
92644_s_at	-4.3886	0.727794	0.271595	0.165837	0.0591347	Myb	M12848	myeloblastosis oncogene	regulation of cell cycle; cell growth and/or maintenance; regulation of transcription, DNA-dependent
160826_at	-4.29998	0.893917	0.158956	0.207889	0.084714	Nsmaf	AF013632	neutral sphingomyelinase (N-SMase) activation associated factor
100030_at	-4.25769	1.01837	0.125751	0.239183	0.0812155	Upp	D44464	uridine phosphorylase	nucleoside metabolism
102677_at	-4.15489	1.01676	0.150928	0.244713	0.0648507	Arhgdig	U73198	Rho GDP dissociation inhibitor (GDI) gamma
99622_at	-3.97693	0.994644	0.127907	0.250103	0.0749467	Klf4	U20344	Kruppel-like factor 4 (gut)	regulation of transcription, DNA-dependent
98550_at	-3.94115	0.787791	0.405812	0.199889	0.0601368	Set	AI854006	SET translocation
160388_at	-3.85884	1.00466	0.15844	0.260353	0.0694988	Sc4mol	AI848668	sterol-C4-methyl oxidase-like
104070_at	-3.81894	0.910122	0.165889	0.238318	0.0766108	Pcaf	AW047728	p300/CBP-associated factor
100538_at	-3.80819	0.818416	0.395879	0.214909	0.0621097	Sod1; Ipo1; SODC; Ipo-1; Sod-1; CuZnSOD; Cu/Zn-SOD	M35725	Cu-Zn superoxide dismutase (EC 1.15.11); Mouse Cu-Zn superoxide dismutase mRNA, complete cds.	superoxide metabolism; removal of superoxide radicals
100701_r_at	-3.76419	0.935749	0.143567	0.248592	0.0706446	Nr5a1	AB000490	nuclear receptor subfamily 5, group A, member 1	regulation of transcription, DNA-dependent
95614_at	-3.73874	1.18864	0.237842	0.317925	0.104934	Cbx5	AI852086	chromobox homolog 5 (Drosophila HP1a)	GO:6333 chromatin assembly/disassembly(inferred from electronic annotation)
100443_at	-3.68791	0.914364	0.160403	0.247936	0.0704524	Bcat2	AF031467	branched chain aminotransferase 2, mitochondrial	metabolism; amino acid metabolism; branched chain family amino acid biosynthesis
99959_at	-3.65498	1.08637	0.158963	0.29723	0.0666247	Ak4	AW061337	adenylate kinase 4
99058_at	-3.65396	1.05413	0.181015	0.28849	0.112414	Hmga2; pg; Hmgic; pygmy; HMGI-C	X99915	M.musculus HMGI-C gene, exon 1, and joined CDS.	DNA packaging; regulation of transcription, DNA-dependent; chromosome organization and biogenesis (sensu Eukarya)
93836_at	-3.56731	0.783305	0.222846	0.219578	0.0607319	Bnip3	AF041054	BCL2/adenovirus E1B 19 kDa-interacting protein 1, NIP3	apoptosis
94088_at	-3.53892	0.836546	0.232147	0.236385	0.0729374	Ptbp2	AW228429	polypyrimidine tract binding protein 2	GO:6376 mRNA splice site selection(inferred from direct assay)
160396_at	-3.53512	1.0788	0.151632	0.305167	0.0983465	0610013I17Rik	AW121580	RIKEN cDNA 0610013I17 gene
161116_at	-3.50426	1.03361	0.130375	0.294958	0.116503	Pcaf	AA756076	p300/CBP-associated factor	GO:6355 transcription regulation(traceable author statement) GO:6473 protein amino acid acetylation(traceable author statement)
96812_at	-3.49685	1.10153	0.168494	0.315007	0.0767889	Smoh	AF089721	smoothened homolog (Drosophila)
100019_at	-3.49297	0.950117	0.163742	0.272008	0.117909	Cspg2; NG2; hdf; PG-M(V0); PG-M(V1); versican	D45889	Mouse DNA for PG-M core protein, exon 15.	cell adhesion
103697_at	-3.48669	1.08173	0.145534	0.310246	0.0699548	AW061234	AW061234	expressed sequence AW061234
100363_at	-3.34809	1.00565	0.137998	0.300367	0.0816455	Syt9	AB026802	synaptotagmin 9
98631_g_at	-3.31009	0.96657	0.131342	0.292007	0.0670278	Nsdhl	AW106745	NAD(P) dependent steroid dehydrogenase-like	GO:6695 cholesterol biosynthesis(inferred from electronic annotation) GO:6694 steroid biosynthesis(inferred from electronic annotation) GO:8203 cholesterol metabolism(inferred from mutant phenotype)
95632_f_at	-3.2811	0.912654	0.336178	0.278155	0.0775992	Mvk	AW122653	mevalonate kinase	GO:6695 cholesterol biosynthesis(inferred from electronic annotation) GO:8152 metabolism(inferred from electronic annotation)
100395_at	-3.20882	1.22882	0.259839	0.38295	0.102547	Gli2	X99104	GLI-Kruppel family member GLI2	skeletal development; transcription from Pol II promoter
97398_at	-3.20526	1.03686	0.181856	0.323487	0.0687497	9130022B02Rik	AI849831	RIKEN cDNA 9130022B02 gene
93002_r_at	-3.20058	0.862362	0.198874	0.269439	0.0739395	Tdgf1	M87321	teratocarcinoma-derived growth factor	activation of MAPK; EGF receptor signaling pathway; positive regulation of cell proliferation
103437_at	-3.14964	0.733857	0.240192	0.232998	0.0683906	Zfp57	D21850	zinc finger protein 57
99521_at	-3.13709	0.946923	0.133089	0.301848	0.0790749	Ak4	AB020239	adenylate kinase 4
103607_at	-3.09539	0.990707	0.190154	0.320059	0.109785	3110050F08Rik	AI882309	RIKEN cDNA 3110050F08 gene
94295_at	-3.07916	0.947422	0.202691	0.307689	0.0719953	Gtf2i	AF017085	general transcription factor II I	regulation of transcription, DNA-dependent
104701_at	-3.07068	0.864187	0.204777	0.281432	0.0648058	Bhlhb2	Y07836	basic helix-loop-helix domain containing, class B2	regulation of transcription, DNA-dependent
98079_at	-3.00999	1.01896	0.190329	0.338525	0.0643863	Car14	AB005450	carbonic anhydrase 14	one-carbon compound metabolism
93868_at	-2.99584	1.02204	0.198237	0.341154	0.073205		AL021127	Cluster Incl AL021127:Mus musculus cosmid CMX137 containing part of Nsdhl /cds=(0,578) /gb=AL021127 /gi=2769543 /ug=Mm.87851 /len=579
96811_at	-2.98366	0.979778	0.125464	0.328381	0.0681012	AI415285	AW049806	expressed sequence AI415285
99591_i_at	-2.94872	0.972074	0.17098	0.32966	0.0875143	Ube-1c	AB030505	Cluster Incl AB030505:Mus musculus mRNA for UBE-1c1, UBE-1c2, UBE-1c3, complete cds /cds=UNKNOWN /gb=AB030505 /gi=5668736 /ug=Mm.42795 /len=4190
98552_at	-2.9462	1.0225	0.198152	0.347058	0.0856471	2600009M07Rik	AW060657	RIKEN cDNA 2600009M07 gene
95426_at	-2.94291	0.946753	0.157252	0.321706	0.0622506	Echs1	AW048512	enoyl Coenzyme A hydratase, short chain, 1, mitochondrial
94296_s_at	-2.92562	1.06287	0.140457	0.363298	0.0842246	Gtf2i	AF043220	general transcription factor II I	regulation of transcription, DNA-dependent
100023_at	-2.92204	0.982433	0.125503	0.336215	0.0690378	Mybl2	X70472	myeloblastosis oncogene-like 2	regulation of cell cycle; cell growth and/or maintenance; regulation of transcription, DNA-dependent
160626_at	-2.89382	0.890553	0.198638	0.307743	0.0691068	Myef2	U13262	myelin basic protein expression factor 2, repressor
92877_at	-2.81315	1.05536	0.185865	0.375151	0.078408	Tgfbi	L19932	transforming growth factor, beta induced, 68 kDa	cell adhesion
104378_at	-2.79735	1.02685	0.168442	0.367081	0.0938259	Pon2	L48514	paraoxonase 2	GO:16356 organophosphosphorous susceptibility/resistance(inferred from electronic annotation)
97105_at	-2.78699	0.965657	0.142732	0.346488	0.109367		AI642677	ESTs
95705_s_at	-2.78275	1.39947	0.433263	0.502909	0.100978	Actb	J04181	actin, beta, cytoplasmic	cytoskeleton organization and biogenesis
101108_at	-2.77227	0.900121	0.20194	0.324688	0.0734821	Nasp	AF034610	nuclear autoantigenic sperm protein (histone-binding)
102220_at	-2.75498	0.899293	0.14447	0.326424	0.0783242	Utf1; AI505934	AB017360	Mus musculus UTF1 gene, complete cds.	regulation of transcription, DNA-dependent
160737_at	-2.74899	1.13266	0.244372	0.412029	0.0747388	Lss	AW060927	lanosterol synthase
96878_at	-2.70884	1.00111	0.199481	0.369573	0.0737941	1810044O22Rik	AW048566	RIKEN cDNA 1810044O22 gene
98305_at	-2.67994	0.997392	0.125803	0.37217	0.0756562	Foxm1	Y11245	forkhead box M1	regulation of transcription, DNA-dependent
96269_at	-2.67603	1.03571	0.134337	0.387031	0.0629166	LOC207933	AA716963	similar to Isopentenyl-diphosphate delta-isomerase (IPP isomerase) (Isopentenyl pyrophosphate isomerase)
160339_at	-2.65591	1.09479	0.15366	0.412208	0.0786614	1810018M05Rik	AI850569	RIKEN cDNA 1810018M05 gene
101589_at	-2.653	0.883923	0.179111	0.333178	0.0707669	Hmgn2	X12944	high mobility group nucleosomal binding domain 2	DNA packaging
160272_at	-2.6269	0.910261	0.192016	0.346515	0.0642134	Cbx3	AI849356	chromobox homolog 3 (Drosophila HP1 gamma)	GO:6333 chromatin assembly/disassembly(inferred from electronic annotation) GO:6355 transcription regulation(inferred from electronic annotation)
95543_at	-2.62416	1.08138	0.210773	0.412085	0.077784		AI843046	ESTs, Moderately similar to S11390 tropomyosin 5 - mouse [M.musculus]
98627_at	-2.61323	1.012	0.131444	0.38726	0.077465	Igfbp2	X81580	insulin-like growth factor binding protein 2	regulation of cell growth
99425_at	-2.61147	0.911471	0.169878	0.349026	0.071618	HMGCR	X07888	M.musculus HMGCR gene for 3-hydroxy-3-methylglutaryl coenzyme A reductase, exon 2.
AFFX-TransRecMur/X57349_5_at	-2.60813	1.08143	0.167708	0.414637	0.0906019			X57349 M.musculus mRNA for transferrin receptor (_5, _M, _3 represent transcript regions 5 prime, Middle, and 3 prime respectively)
95109_at	-2.60542	0.959852	0.142113	0.368406	0.0844762	2310044F10Rik	AW121447	RIKEN cDNA 2310044F10 gene
162462_r_at	-2.6041	0.979067	0.127932	0.375971	0.0720805	9130022B02Rik	AV054247	RIKEN cDNA 9130022B02 gene
93065_at	-2.59291	1.17101	0.22782	0.451619	0.117798	Il11ra1	U14412	interleukin 11 receptor, alpha chain 1	cell surface receptor linked signal transduction
94985_at	-2.59174	1.02346	0.248707	0.394894	0.0889153	Nsap1-pending	AI846392	NS1-associated protein 1
160078_at	-2.58279	0.986318	0.183526	0.38188	0.0664409	Ppp1r14b	X97490	protein phosphatase 1, regulatory (inhibitor) subunit 14B
101006_at	-2.57211	1.10079	0.16609	0.427972	0.0649552	Tcp1-rs1	M35797	t-complex protein 1, related sequence 1
103683_at	-2.54824	0.898092	0.161706	0.352436	0.0650671	Dhodh	AF029667	dihydroorotate dehydrogenase	pyrimidine nucleotide biosynthesis; 'de novo' pyrimidine base biosynthesis
160955_at	-2.54722	1.02733	0.150575	0.403314	0.063514	2010309E21Rik	AW124904	RIKEN cDNA 2010309E21 gene
161036_at	-2.54372	0.876185	0.18624	0.344451	0.0726811		AW124505	Mus musculus, clone IMAGE:5361283, mRNA, partial cds
103385_at	-2.54303	1.05575	0.199426	0.415154	0.0730465	Tera-pending	U64033	teratocarcinoma expressed, serine rich
92540_f_at	-2.52935	1.01534	0.139444	0.401423	0.077064	Srm; SpdSy; AA407669	Z67748	M.musculus spermidine synthase gene.
98478_at	-2.51834	0.827828	0.195897	0.328719	0.0696646	Ccng2	U95826	cyclin G2	mitosis; cell cycle; cytokinesis; regulation of cell cycle
104089_at	-2.50973	0.893852	0.178951	0.356154	0.0723687	2810026P18Rik	AW045664	RIKEN cDNA 2810026P18 gene
93985_at	-2.50914	0.850546	0.234505	0.338979	0.0689105		AW120868	Mus musculus, clone IMAGE:3485144, mRNA
103957_at	-2.50704	1.09744	0.181244	0.437743	0.0754287	Trfr	X57349	transferrin receptor	endocytosis; iron homeostasis; proteolysis and peptidolysis
96696_at	-2.50009	0.913258	0.174355	0.36529	0.0629602		AI837110	UI-M-AK0-adc-e-02-0-UI.s1 NIH_BMAP_MHY Mus musculus cDNA clone UI-M-AK0-adc-e-02-0-UI 3', mRNA sequence.
160620_at	-2.4852	0.847807	0.194948	0.341143	0.0744083	Gt(ROSA)26Sor	U83174	gene trap ROSA 26, Philippe Soriano
99324_at	-2.48202	0.974265	0.169351	0.392529	0.11199	Prss7	U73378	protease, serine, 7 (enterokinase)	proteolysis and peptidolysis
92724_at	-2.48166	0.832582	0.192864	0.335495	0.066302	Hnrpa1	AI183202	heterogeneous nuclear ribonucleoprotein A1	GO:6396 RNA processing(inferred from electronic annotation)
99169_at	-2.48159	1.0757	0.160443	0.433473	0.0735382	Carm1-pending	AW122165	coactivator-associated arginine methyltransferase 1	GO:6355 transcription regulation(inferred from direct assay) GO:16571 histone methylation(inferred from direct assay)
95561_at	-2.47181	0.926613	0.22852	0.374872	0.0631599	1700013H19Rik	AW120867	RIKEN cDNA 1700013H19 gene
93122_at	-2.47156	1.00155	0.137491	0.405228	0.136368	Aeg1	M92849	acidic epididymal glycoprotein 1
93133_at	-2.46197	1.0142	0.130819	0.411948	0.0770827	Slc7a3	U70859	solute carrier family 7 (cationic amino acid transporter, y+ system), member 3	lysine transport; arginine transport
104513_at	-2.44754	1.08112	0.213726	0.441715	0.0702217	Tm4sf7	AA688938	transmembrane 4 superfamily member 7
95730_at	-2.4453	0.830947	0.218853	0.339814	0.06881	Tce2	AI840884	T-complex expressed gene 2
95542_at	-2.43831	1.00813	0.125796	0.413456	0.0668808		AI835858	ESTs, Moderately similar to S11390 tropomyosin 5 - mouse [M.musculus]
AFFX-TransRecMur/X57349_3_at	-2.43274	1.00807	0.124456	0.414376	0.0862621			X57349 M.musculus mRNA for transferrin receptor (_5, _M, _3 represent transcript regions 5 prime, Middle, and 3 prime respectively)
93437_f_at	-2.42859	1.11369	0.173008	0.458572	0.137265		AI850509	Mus musculus, clone IMAGE:3493956, mRNA, partial cds
95468_at	-2.42774	1.0335	0.168029	0.425702	0.12324	Egln1	AI850202	EGL nine homolog 1 (C. elegans)
95577_at	-2.41629	1.01726	0.159622	0.421002	0.0755874		AW049625	Mus musculus, Similar to KIAA0368 protein, clone MGC:37166 IMAGE:4953720, mRNA, complete cds
103805_at	-2.41417	0.923817	0.208827	0.382665	0.0817232	Nbn	AF092840	nibrin
AFFX-MURINE_b1_at	-2.41155	1.03954	0.128353	0.431068	0.0769472			U01310 Mus musculus C57/Black6 BC1 scRNA
99566_at	-2.39525	1.00124	0.136973	0.418011	0.0634446	Tpi; Tpi-1; AI255506	L31777	Mus musculus triosephosphate isomerase (tpi) gene, partial cds.	glycolysis; metabolism; gluconeogenesis; fatty acid biosynthesis; pentose-phosphate shunt
160770_at	-2.3916	0.971683	0.139564	0.40629	0.0647776	Mvd	AW049778	mevalonate (diphospho) decarboxylase
92357_at	-2.39011	1.0601	0.159418	0.443535	0.0646722	Adam23	AB009673	a disintegrin and metalloprotease domain 23
103598_at	-2.38941	1.03285	0.252512	0.432264	0.0720905	Ddx9	U91922	DEAD (aspartate-glutamate-alanine-aspartate) box polypeptide 9
100920_at	-2.38752	0.923135	0.224115	0.38665	0.0835728	Enc1	AA822539	ectodermal-neural cortex 1
99178_at	-2.37717	1.02052	0.152559	0.429302	0.114792	Gpm6b	AI845652	glycoprotein m6b
94231_at	-2.37603	1.07639	0.176726	0.453021	0.0739753	Ccnd1	M64403	cyclin D1	cell cycle; cytokinesis; regulation of cell cycle
94461_at	-2.36842	0.87341	0.156134	0.368774	0.0719491	Pbef-pending	AI852144	pre-B-cell colony-enhancing factor
92782_at	-2.3636	0.960523	0.13029	0.406382	0.0734638	Tmpo	U39074	thymopoietin
96678_at	-2.36073	0.855901	0.169342	0.362558	0.0647748	D14Ucla2	AW260761	DNA segment, Chr 14, University of California at Los Angeles 2
101665_at	-2.36066	1.00834	0.127696	0.427141	0.0683633	Nr5a1	C85959	nuclear receptor subfamily 5, group A, member 1	GO:6355 transcription regulation(inferred from electronic annotation)
160431_at	-2.35767	1.00227	0.126905	0.42511	0.0834237	Mrpl12	AW124432	mitochondrial ribosomal protein L12
162033_f_at	-2.35382	1.07596	0.145202	0.457114	0.0730895	Endog	AV258758	endonuclease G
103914_at	-2.34503	0.993676	0.12433	0.423738	0.0646955	1110033E03Rik	AI847114	RIKEN cDNA 1110033E03 gene
161137_r_at	-2.34459	1.08015	0.214809	0.4607	0.105232	Ube2c	AV117844	EST, Weakly similar to RIKEN cDNA 5730493B19 [Mus musculus] [M.musculus]
160204_at	-2.34421	0.931611	0.202288	0.397409	0.0750119	3110013H01Rik	AI838470	RIKEN cDNA 3110013H01 gene
93237_s_at	-2.34337	0.887482	0.163411	0.37872	0.0636123	Tyms	AU044050	thymidylate synthase	GO:6231 dTMP biosynthesis(inferred from electronic annotation) GO:9165 nucleotide biosynthesis(inferred from electronic annotation)
94336_at	-2.33627	0.85041	0.224009	0.364004	0.0907828	AI850305	AI838318	expressed sequence AI850305
160802_at	-2.33257	0.927537	0.18151	0.397645	0.071362	LOC235036	AA674812	similar to peter pan homolog (Drosophila); peter pan (Drosophila) homolog; second-step splicing factor 1
98618_at	-2.32045	0.856956	0.200703	0.369306	0.0682604	Tmk	AA624336	thymidylate kinase	GO:6233 dTDP biosynthesis(inferred from electronic annotation) GO:6235 dTTP biosynthesis(inferred from electronic annotation) GO:9165 nucleotide biosynthesis(inferred from electronic annotation)
104285_at	-2.31916	1.01794	0.184149	0.438927	0.0814384	Hmgcr	M62766	3-hydroxy-3-methylglutaryl-Coenzyme A reductase	biosynthesis; cholesterol biosynthesis
160885_at	-2.30868	0.964868	0.143841	0.417931	0.0727941	C78391	AW120755	expressed sequence C78391
98531_g_at	-2.29579	1.00501	0.188679	0.437761	0.0904344	Gas5	AI849615	growth arrest specific 5	GO:7050 cell cycle arrest(inferred from electronic annotation)
104005_at	-2.29196	1.05945	0.15925	0.462246	0.0995749	B4galt2	AB019541	UDP-Gal:betaGlcNAc beta 1,4- galactosyltransferase, polypeptide 2
160695_i_at	-2.29113	1.06097	0.158019	0.463079	0.0833415	Homer2-pending	AF093259	homer, neuronal immediate early gene, 2	metabotropic glutamate receptor signaling pathway
98948_at	-2.28735	0.948565	0.172207	0.4147	0.0905227	MGC46970	AI785289	hypothetical protein MGC46970
92845_at	-2.28573	1.06465	0.139778	0.46578	0.0768563	Oxct	AI843232	3-oxoacid CoA transferase
98595_at	-2.28381	1.02798	0.132998	0.450118	0.067595	Irak1	U56773	interleukin-1 receptor-associated kinase 1	signal transduction; protein amino acid phosphorylation
104635_r_at	-2.2817	1.00484	0.128003	0.44039	0.0746997	Gja7	X63100	gap junction membrane channel protein alpha 7	cell communication; cell-cell signaling
160317_at	-2.27297	0.785274	0.202631	0.345484	0.0657766	Rab34	AI835712	RAB34, member of RAS oncogene family	GO:7264 small GTPase mediated signal transduction(inferred from electronic annotation) GO:6886 intracellular protein traffic(inferred from electronic annotation) GO:15031 protein transport(inferred from electronic annotation)
101081_at	-2.26783	0.972824	0.167707	0.428967	0.0679973	Ctbp1	AJ010483	C-terminal binding protein 1	metabolism
160323_at	-2.26267	0.951185	0.150223	0.420383	0.0665683	Sra1	AW122167	steroid receptor RNA activator 1	GO:6357 transcription regulation, from Pol II promoter(inferred from sequence or structural similarity)
160832_at	-2.25523	0.9662	0.158744	0.428427	0.0636521	Ldlr	Z19521	low density lipoprotein receptor	endocytosis; lipid transport; cholesterol metabolism
96081_at	-2.24966	1.0181	0.168412	0.452557	0.0794675	Tk1; Tk-1	X60980	Mus musculus TK gene encoding thymidine kinase, exon 1 and 2, partial.	DNA metabolism
101407_at	-2.24898	0.943332	0.133309	0.419448	0.0644067	Frda	U95736	Friedreich ataxia	iron homeostasis
160906_i_at	-2.24527	0.968039	0.148401	0.431147	0.0774278	Enc1	AA184423	ectodermal-neural cortex 1
96832_at	-2.24155	0.954808	0.256427	0.425959	0.0796098		AA606878	Mus musculus, Similar to zinc/iron regulated transporter-like, clone MGC:6744 IMAGE:3591856, mRNA, complete cds
103885_at	-2.23876	0.980646	0.132914	0.43803	0.0635026	1500019O16Rik	AW049156	RIKEN cDNA 1500019O16 gene
101385_at	-2.23828	0.996388	0.13663	0.445157	0.0698933	Mbd3	AW047312	methyl-CpG binding domain protein 3	GO:6306 DNA methylation(traceable author statement)
103553_at	-2.23405	0.994393	0.170148	0.445108	0.0699405	2410041F14Rik	AA867646	RIKEN cDNA 2410041F14 gene
94455_at	-2.23397	1.06758	0.135628	0.477883	0.0655771	1010001J12Rik	AA795062	RIKEN cDNA 1010001J12 gene
98575_at	-2.22845	1.0612	0.174404	0.476206	0.0774538	Fasn	X13135	fatty acid synthase	biosynthesis; fatty acid biosynthesis
92630_r_at	-2.21704	0.958659	0.136901	0.432405	0.0794463	Hdgf	D63707	hepatoma-derived growth factor
104097_at	-2.21563	0.934336	0.210859	0.421701	0.0704838	Bub1	AF002823	budding uninhibited by benzimidazoles 1 homolog (S. cerevisiae)	mitosis; cell cycle; protein amino acid phosphorylation
161751_f_at	-2.21304	1.00797	0.146743	0.45547	0.118549	1700020M16Rik	AV324916	RIKEN cDNA 1700020M16 gene
101061_at	-2.20315	0.954727	0.157667	0.433346	0.0656294	1500032E05Rik	AI845293	RIKEN cDNA 1500032E05 gene
94322_at	-2.20061	0.970524	0.126341	0.441025	0.0714359	Sqle	D42048	squalene epoxidase	aromatic compound metabolism
98630_at	-2.19828	0.972966	0.12805	0.442603	0.0642093	Nsdhl	AW106745	NAD(P) dependent steroid dehydrogenase-like	GO:6695 cholesterol biosynthesis(inferred from electronic annotation) GO:6694 steroid biosynthesis(inferred from electronic annotation) GO:8203 cholesterol metabolism(inferred from mutant phenotype)
100616_at	-2.1973	0.966785	0.129325	0.439989	0.0735052	Cenpa; Cenp-A	AF012710	histone H3 variant; Mus musculus centromere protein A (Cenp-a) gene, promoter region and partial cds.	nucleosome assembly; chromosome organization and biogenesis (sensu Eukarya)
97807_at	-2.18539	0.983442	0.15472	0.450007	0.0901442	1110021H02Rik	AI838630	RIKEN cDNA 1110021H02 gene
96781_at	-2.18202	0.903683	0.14596	0.414149	0.0645459	R75565	AI838293	Mus musculus, clone IMAGE:4504751, mRNA, partial cds
101501_r_at	-2.16973	1.12624	0.226481	0.519068	0.081704	Impact	D87973	imprinted and ancient
98341_f_at	-2.16788	0.926243	0.165562	0.427258	0.0968239	Mybbp1a	AI506202	MYB binding protein (P160) 1a
96766_s_at	-2.1663	0.992395	0.170355	0.458105	0.0745335	Tyro3	AB000828	TYRO3 protein tyrosine kinase 3	protein amino acid phosphorylation
102963_at	-2.16089	1.04952	0.208239	0.485686	0.0738496	E2f1	L21973	E2F transcription factor 1	apoptosis; cell cycle; regulation of cell cycle; regulation of transcription; regulation of transcription, DNA-dependent
160235_at	-2.15334	1.04474	0.151677	0.485171	0.0693949	2010004E11Rik	AI843521	Mus musculus, clone MGC:6895 IMAGE:2654944, mRNA, complete cds
95503_at	-2.15016	1.02628	0.16505	0.477304	0.111426	Af1q-pending	U95498	ALL1-fused gene from chromosome 1q
101990_at	-2.14926	1.04245	0.133804	0.485029	0.0670599	Ldh2	X51905	lactate dehydrogenase 2, B chain	glycolysis
160228_at	-2.14895	1.06099	0.169987	0.493722	0.0814029	D11Moh34	AI838249	DNA segment, Chr 11, KL Mohlke 34
96871_at	-2.14527	1.05678	0.133736	0.492609	0.0657884	2310042G06Rik	AI844355	RIKEN cDNA 2310042G06 gene
103760_at	-2.13791	0.992838	0.124692	0.464395	0.0983381	2810004N23Rik	AI849743	RIKEN cDNA 2810004N23 gene
96518_at	-2.13437	1.04023	0.226277	0.487371	0.0910578	AU017197	AU017197	expressed sequence AU017197
94002_at	-2.12684	0.985018	0.135605	0.463136	0.0773544	Cul1	AI849838	cullin 1	GO:7345 embryogenesis and morphogenesis(inferred from mutant phenotype) GO:7049 cell cycle(inferred from electronic annotation) GO:6915 apoptosis(inferred from mutant phenotype) GO:8283 cell proliferation(inferred from mutant phenotype)
93234_at	-2.12422	1.11285	0.210228	0.523887	0.0698079	Msc	AF087035	musculin	regulation of transcription, DNA-dependent
160696_at	-2.12244	0.970941	0.14445	0.457465	0.0760612	Tia1	U00689	cytotoxic granule-associated RNA binding protein 1	apoptosis
92304_at	-2.12192	0.978696	0.148431	0.461231	0.0704522	Piga; Pig-a; AI194334	D31863	Mus musculus Pig-a gene, exon 6 and complete cds, related to GPI-anchor biosynthesis.
98427_s_at	-2.11889	1.04779	0.133213	0.494501	0.0746909	Nfkb1	M57999	nuclear factor of kappa light chain gene enhancer in B-cells 1, p105	apoptosis; signal transduction; lymph gland development; regulation of transcription, DNA-dependent
100910_at	-2.11782	0.840804	0.171902	0.397014	0.0711095		M14689	Cluster Incl M14689:Mouse surfeit locus surfeit 3 protein gene /cds=(0,773) /gb=M14689 /gi=201081 /ug=Mm.58915 /len=774
96555_at	-2.11565	0.999227	0.148061	0.472303	0.0694894		AU044839	AU044839 Mouse sixteen-cell-embryo cDNA Mus musculus cDNA clone J0926A03 3', mRNA sequence.
101389_at	-2.11489	1.0113	0.166482	0.478183	0.0822006	Scarb2	AB008553	scavenger receptor class B, member 2
96029_at	-2.11445	0.971489	0.132589	0.459452	0.0720063	4930512K19Rik	AI020542	RIKEN cDNA 4930512K19 gene	GO:6397 mRNA processing(inferred from electronic annotation) GO:6371 mRNA splicing(inferred from electronic annotation)
161770_f_at	-2.11397	0.911893	0.141813	0.431365	0.0683444	D1Ertd161e	AV341577	DNA segment, Chr 1, ERATO Doi 161, expressed
104658_at	-2.11308	0.986743	0.173379	0.466969	0.0951732	Lifr	D17444	leukemia inhibitory factor receptor
102421_at	-2.10531	1.01677	0.133988	0.482955	0.0942195	2400010G15Rik	AI847950	RIKEN cDNA 2400010G15 gene
102370_at	-2.10365	1.08331	0.203936	0.514968	0.0741833	Hsd17b11	AA822174	hydroxysteroid (17-beta) dehydrogenase 11
103467_g_at	-2.10303	0.914544	0.175848	0.43487	0.0724778	Cyhr1	AA790056	cysteine and histidine rich 1
101506_at	-2.09969	0.918893	0.237531	0.437633	0.0714118	Snrpa1	AW227345	small nuclear ribonucleoprotein polypeptide A'
160091_at	-2.0971	0.947496	0.155694	0.451812	0.0641765	Pgam1	AW125401	phosphoglycerate mutase 1
93503_at	-2.09599	1.00399	0.124925	0.479006	0.0643366	Sfrp2	U88567	secreted frizzled-related sequence protein 2
100039_at	-2.09557	0.977801	0.149603	0.466604	0.0690186	Tmem4	AW125880	transmembrane protein 4
103075_at	-2.08841	1.01738	0.145069	0.487155	0.0874787	Pou5f1	M34381	POU domain, class 5, transcription factor 1	regulation of transcription, DNA-dependent
99537_at	-2.08533	1.02804	0.128729	0.492989	0.0642904	Ruvbl1	AF100694	RuvB-like protein 1
100612_at	-2.08434	1.03729	0.181087	0.49766	0.0823877	Rrm1	K02927	ribonucleotide reductase M1	DNA replication
101964_at	-2.07775	1.09213	0.158177	0.525632	0.0679215	Tkt	U05809	transketolase
101065_at	-2.07618	0.992093	0.181101	0.477845	0.0716674	Pcna	X57800	Murine PCNA gene for proliferating cell nuclear antigen (DNA polymerase delta auxiliary protein).	DNA replication; regulation of DNA replication
98141_at	-2.07612	0.970413	0.155653	0.467417	0.102566	Rev1l	AA647048	REV1-like (S. cerevisiae)
100618_f_at	-2.07571	0.906578	0.156064	0.436755	0.0649591	Slc25a5	AA062013	solute carrier family 25 (mitochondrial carrier; adenine nucleotide translocator), member 5	GO:6810 transport(inferred from electronic annotation)
97310_at	-2.07513	1.0052	0.129825	0.484403	0.0824335	3110002K08Rik	AW124318	RIKEN cDNA 3110002K08 gene
94459_at	-2.05927	0.984953	0.232574	0.478303	0.0799247	AI462493	AA681764	Mus musculus, clone MGC:36861 IMAGE:4460168, mRNA, complete cds
100599_at	-2.05689	0.964739	0.127946	0.469028	0.0707496	Atf4	M94087	activating transcription factor 4	regulation of transcription, DNA-dependent
160283_at	-2.05681	1.06168	0.136729	0.516178	0.0740157	2410005K20Rik	AW045742	RIKEN cDNA 2410005K20 gene
AFFX-TransRecMur/X57349_M_at	-2.05064	1.02066	0.145519	0.497727	0.0757299			X57349 M.musculus mRNA for transferrin receptor (_5, _M, _3 represent transcript regions 5 prime, Middle, and 3 prime respectively)
96563_at	-2.05031	1.03763	0.150687	0.506082	0.0720224	2810030C21Rik	AI414051	RIKEN cDNA 2810030C21 gene
103375_at	-2.04367	1.09563	0.156013	0.536111	0.0868198	2810406K24Rik	AW050290	RIKEN cDNA 2810406K24 gene
99592_f_at	-2.04291	0.903301	0.157952	0.442164	0.0674978	Ube-1c	AB030505	Cluster Incl AB030505:Mus musculus mRNA for UBE-1c1, UBE-1c2, UBE-1c3, complete cds /cds=UNKNOWN /gb=AB030505 /gi=5668736 /ug=Mm.42795 /len=4190
93095_at	-2.04254	1.04885	0.164747	0.513502	0.0657468	Hmgb1	U00431	high mobility group box 1	DNA packaging
160520_at	-2.04225	1.05455	0.183793	0.516368	0.0845071	Yap	X80508	yes-associated protein, 65 kDa
101954_at	-2.04136	0.962075	0.172545	0.471292	0.0754048	H2afz	U70494	H2A histone family, member Z	GO:6334 nucleosome assembly(inferred from electronic annotation) GO:7001 chromosome organization and biogenesis(inferred from electronic annotation)
101001_at	-2.03979	0.969563	0.139814	0.475325	0.111923	5031439A09Rik	AI647612	RIKEN cDNA 5031439A09 gene
98587_at	-2.03924	1.05105	0.1694	0.515411	0.069024	Nap1l1	X61449	nucleosome assembly protein 1-like 1	nucleosome assembly
99068_at	-2.03891	1.00558	0.172654	0.493193	0.074652	Mcpr	X80169	meiotic check point regulator
98112_r_at	-2.037	0.852769	0.190181	0.41864	0.0788488	Lap3	AI839225	leucine aminopeptidase 3	GO:6508 proteolysis and peptidolysis(inferred from electronic annotation)
98951_at	-2.03507	0.959094	0.146406	0.471283	0.0712776	1100001J13Rik	AI843258	RIKEN cDNA 1100001J13 gene
98961_at	-2.03191	0.975804	0.174506	0.480239	0.0939185	B3galt3	AI841494	UDP-Gal:betaGlcNAc beta 1,3-galactosyltransferase, polypeptide 3	GO:9312 oligosaccharide biosynthesis(inferred from direct assay)
93620_at	-2.03126	1.02825	0.141976	0.506212	0.0673498	Rpo1-4	AF000938	RNA polymerase 1-4 (194 kDa subunit)	transcription
103065_at	-2.03079	1.00733	0.134191	0.496028	0.0700742	Slc20a1	M73696	solute carrier family 20, member 1	transport
92831_at	-2.0295	1.08038	0.254983	0.532337	0.0658345	Sfxn1	AI846308	sideroflexin 1
98061_at	-2.02897	0.995314	0.124596	0.490552	0.0741069	1110001K21Rik	AI841192	RIKEN cDNA 1110001K21 gene
95599_at	-2.02819	0.936158	0.167043	0.461572	0.0929016	Siat4c	D28941	sialyltransferase 4C (beta-galactosidase alpha-2,3-sialytransferase)
97532_at	-2.02632	1.06141	0.138438	0.523809	0.0796459	Ppp5c	AF018262	protein phosphatase 5, catalytic subunit	GO:6470 protein amino acid dephosphorylation(inferred from electronic annotation)
97263_s_at	-2.02584	0.963367	0.130225	0.475539	0.0786377	Csnk1d	AI846289	casein kinase 1, delta
161427_f_at	-2.0253	1.01274	0.13259	0.500045	0.0756776	E2f1	AV301683	E2F transcription factor 1	GO:6355 transcription regulation(inferred from electronic annotation) GO:7049 cell cycle(inferred from electronic annotation) GO:74 cell cycle control(inferred from electronic annotation) GO:6915 apoptosis(inferred from electronic annotation)
99578_at	-2.02508	0.992664	0.164911	0.490185	0.0837822	Top2a	U01915	topoisomerase (DNA) II alpha	DNA metabolism; DNA topological change
98122_at	-2.02182	1.17875	0.253459	0.583016	0.0811643	Lmo4	AF074600	LIM only 4	transcription from Pol II promoter
160472_r_at	-2.0216	0.85197	0.176787	0.421433	0.0679595	Tmeff1	AI837838	transmembrane protein with EGF-like and two follistatin-like domains 1
95232_at	-2.02091	0.948009	0.150052	0.4691	0.0648287	Hnrpl	AB009392	heterogeneous nuclear ribonucleoprotein L	RNA processing
97704_at	-2.02089	0.989393	0.12958	0.489582	0.0933717	Ell2	AA414990	ELL-related RNA polymerase II, elongation factor
102876_at	-2.01925	1.1127	0.240226	0.551045	0.0967092	Gzmg	J02872	granzyme G	cytolysis; proteolysis and peptidolysis
104641_f_at	-2.01866	1.02254	0.144952	0.506543	0.0792893		AI643393	Mus musculus, Similar to RIKEN cDNA 9030624G23 gene, clone MGC:40732 IMAGE:5362444, mRNA, complete cds
96093_at	-2.01803	1.00694	0.128875	0.498971	0.0717919	ORF11	AI842705	open reading frame 11
104260_at	-2.01524	0.98651	0.14368	0.489526	0.0703227	AW112037	AW123061	expressed sequence AW112037
101536_at	-2.01441	1.03443	0.12917	0.513514	0.0704858	Ncor1	U35312	nuclear receptor co-repressor 1	regulation of transcription, DNA-dependent
96024_at	-2.01148	0.968945	0.151809	0.481707	0.0680395	Ahcy	L32836	S-adenosylhomocysteine hydrolase	DNA methylation; one-carbon compound metabolism
160856_at	-2.01135	1.01967	0.231153	0.506957	0.0723397		J04761	Cluster Incl J04761:Mouse housekeeping DXS253E (P3) and DXS254E (GdX) genes, 3' end, and complete cds /cds=(0,473) /gb=J04761 /gi=202256 /ug=Mm.3979 /len=474 /NOTE=replacement for probe set(s) 99066_at on MG-U74A
96891_at	-2.01078	1.00662	0.132166	0.500612	0.069606	Anp32b	AI842771	acidic nuclear phosphoprotein 32 family, member B
161433_f_at	-2.00971	0.940384	0.15143	0.467921	0.0647496	Piga	AV308550	phosphatidylinositol glycan, class A	GO:6620 post-translational membrane targeting(inferred from electronic annotation)
160231_at	-2.00933	0.950987	0.169964	0.473286	0.0684662	0610012A19Rik	AI851129	RIKEN cDNA 0610012A19 gene	GO:6418 amino acid activation(inferred from electronic annotation) GO:6412 protein biosynthesis(inferred from electronic annotation)
102001_at	-2.00928	0.936143	0.137835	0.46591	0.0789626	Rrm2	M14223	ribonucleotide reductase M2	DNA replication; deoxyribonucleoside diphosphate metabolism
103821_at	-2.00681	0.952144	0.160989	0.474456	0.0858131	Cdc6	AJ223087	cell division cycle 6 homolog (S. cerevisiae)	cell cycle
94956_at	-2.00607	1.158	0.179543	0.577247	0.070013	Dgcr6	AF021031	DiGeorge syndrome critical region gene 6
94462_at	-2.00452	1.09407	0.1869	0.5458	0.0832213	Eif2b1	AW120719	eukaryotic translation initiation factor 2B, subunit 1 (alpha, 26kDa)
98048_at	-2.0041	0.941031	0.189841	0.469552	0.0764583	Nssr	AF060490	neural-salient serine/arginine-rich
94270_at	2.00567	0.951036	0.141367	1.90746	0.261941	Krt1-18; K18	M22832	Mus musculus cytokeratin (endoB) gene, complete cds.	cytoskeleton organization and biogenesis
97248_at	2.00633	1.09577	0.181853	2.19848	0.0964062	Dbi	X61431	diazepam binding inhibitor	transport
100928_at	2.01336	0.983467	0.249526	1.98007	0.13272	Fbln2	X75285	fibulin 2
103899_at	2.02163	0.898419	0.185858	1.81627	0.246791	AU040868	AA690863	expressed sequence AU040868
94266_at	2.02425	1.00064	0.124369	2.02554	0.0926713	Fn14-pending	AW121737	type I transmembrane protein Fn14	GO:6931 substrate-bound cell migration, cell attachment to substrate(inferred from direct assay) GO:7155 cell adhesion(inferred from direct assay)
96090_g_at	2.02539	0.924917	0.177464	1.87332	0.166021	4931406C07Rik	AI255972	RIKEN cDNA 4931406C07 gene
103873_i_at	2.0255	0.821279	0.210894	1.6635	0.11053	2310015N07Rik	AA684456	RIKEN cDNA 2310015N07 gene
104135_at	2.02983	0.994454	0.227414	2.01857	0.0707018	Arl3	AW045474	ADP-ribosylation-like 3	GO:6886 intracellular protein traffic(inferred from electronic annotation) GO:7264 small GTPase mediated signal transduction(inferred from electronic annotation) GO:7186 G-protein coupled receptor protein signaling pathway(inferred from electronic annotation) GO:6888 ER to Golgi transport(inferred from electronic annotation)
93575_at	2.03152	1.01542	0.133715	2.06285	0.107411	Ggh	AF051102	gamma-glutamyl hydrolase
98597_at	2.04531	0.884788	0.184784	1.80967	0.11646	Ubce8	AW048912	ubiquitin-conjugating enzyme 8
161013_f_at	2.04534	1.00438	0.161806	2.05429	0.398313	AI596360	AI596360	expressed sequence AI596360
98837_at	2.05161	1.11159	0.176455	2.28055	0.426697		AI462038	ESTs, Moderately similar to S48082 relaxin precursor - mouse [M.musculus]
103959_at	2.05582	0.958579	0.210727	1.97067	0.191376		AI605405	Mus musculus, clone IMAGE:3500487, mRNA, partial cds
103451_at	2.06385	0.942351	0.143199	1.94487	0.0955937	Ptk2b	AI835159	Mus musculus, clone IMAGE:4022023, mRNA
98472_at	2.0734	0.999005	0.167127	2.07133	0.292902	H2-T23; H-2T23	Y00629	Murine gene 37 for pot. membrane bound protein.	immune response; defense response; antigen presentation, endogenous antigen; antigen processing, endogenous antigen via MHC class I
95064_at	2.07655	0.921813	0.140347	1.91419	0.171781	D18Ertd240e	AI849271	DNA segment, Chr 18, ERATO Doi 240, expressed
101676_at	2.09386	1.03994	0.13076	2.17749	0.100486	Gpx3	U13705	glutathione peroxidase 3	peroxidase reaction
96127_at	2.09763	0.99608	0.183192	2.08941	0.149755	Sgpl1	AW048730	sphingosine phosphate lyase 1
104580_at	2.1024	0.794207	0.195557	1.66974	0.106085	Plcd	U85711	phospholipase C, delta
93063_at	2.11198	0.9799	0.154197	2.06953	0.126853	App; Adap; Cvap; Abeta; betaAPP; AL024401	U82624	Alzheimer's disease associated; Mus musculus amyloid precursor protein (APP) gene, partial cds, exons 16 and 17.
97948_at	2.11935	1.06895	0.22835	2.26549	0.122115	Rb1	M26391	retinoblastoma 1	cell growth and/or maintenance; regulation of transcription, DNA-dependent; negative regulation of transcription from Pol II promoter
99583_at	2.12141	1.03145	0.127817	2.18813	0.211216	Gstp2	X53451	glutathione S-transferase, pi 2	glutathione conjugation reaction
96278_at	2.13027	0.945914	0.134884	2.01505	0.211064	1110020C13Rik	AI846553	RIKEN cDNA 1110020C13 gene
104267_at	2.14085	0.872254	0.166183	1.86737	0.169766	Slc23a1	AI844736	solute carrier family 23 (nucleobase transporters), member 1	L-ascorbic acid metabolism
94162_at	2.14186	0.93886	0.151203	2.0109	0.0769655	Ddx4	D14859	DEAD (aspartate-glutamate-alanine-aspartate) box polypeptide 4	development
161900_f_at	2.14485	0.885228	0.223596	1.89868	0.233452		AV373835	ESTs, Moderately similar to B3AR_MOUSE Beta-3 adrenergic receptor [M.musculus]
93278_at	2.14908	1.02647	0.184734	2.20597	0.559217	Scp2	M91458	sterol carrier protein 2, liver	transport; acyl-CoA metabolism; peroxisome organization and biogenesis
99649_at	2.15025	0.873094	0.188696	1.87737	0.212527	Gclc	U85414	glutamate-cysteine ligase, catalytic subunit	glutathione biosynthesis
97819_at	2.15262	0.832755	0.190335	1.7926	0.111905	Gsto1	AI843119	glutathione S-transferase omega 1
97243_at	2.15582	1.05852	0.136553	2.28197	0.154584	Slc9a3r1	U74079	solute carrier family 9 (sodium/hydrogen exchanger), isoform 3 regulator 1	cAMP-mediated signaling; phosphate ion homeostasis
104533_at	2.15957	1.05275	0.132835	2.27348	0.116513	Pim1	AA764261	proviral integration site 1	GO:6468 protein amino acid phosphorylation(inferred from electronic annotation) GO:8151 cell growth and/or maintenance(inferred from electronic annotation)
97993_at	2.1606	1.00053	0.132956	2.16176	0.0881342	Uros	U04439	uroporphyrinogen III synthase	heme biosynthesis; porphyrin biosynthesis
103734_at	2.16073	0.89446	0.167256	1.93268	0.203103	1700015F03Rik	AA985771	RIKEN cDNA 1700015F03 gene
93126_at	2.16786	1.04661	0.141082	2.2689	0.187357	Ckb	X04591	creatine kinase, brain
97921_at	2.16923	0.973231	0.134718	2.11116	0.0799082		AI846279	Mus musculus, clone IMAGE:3494258, mRNA, partial cds
102161_f_at	2.17211	1.11265	0.15628	2.4168	0.161316	H2-Q2; H-2Q2	X58609	Mouse MHC (Qa) Q2-k gene for class I antigen, exons 1-3.	defense response
160965_at	2.17312	1.02592	0.13814	2.22945	0.212777	AW112107	AA163960	expressed sequence AW112107
101681_f_at	2.17533	0.977184	0.131187	2.1257	0.163424	H2-Bl	U21906	Mus musculus major histocompatibility complex class I b gene, complete cds.	defense response
92537_g_at	2.18055	0.875802	0.156821	1.90973	0.207055	Adrb3; Adrb-3	X72862	M.musculus gene for beta-3-adrenergic receptor.	G-protein coupled receptor protein signaling pathway
102219_at	2.18145	0.952793	0.230411	2.07847	0.152978	Rfx2	X76089	vregulatory factor X, 2 (influences HLA class II expression)	regulation of transcription, DNA-dependent
98002_at	2.19941	0.9942	0.136961	2.18666	0.206858	Icsbp	M32489	interferon concensus sequence binding protein	immune response; regulation of transcription, DNA-dependent
160522_at	2.19949	0.984579	0.205101	2.16557	0.0836188	D0H4S114	D45203	DNA segment, human D4S114
93604_f_at	2.21047	1.0843	0.19245	2.39683	0.305192	Igsf4	AF061260	immunoglobulin superfamily, member 4
100477_at	2.21377	0.963783	0.187253	2.13359	0.147377	M32486	M32486	Mouse 19.5 mRNA
103729_at	2.21397	1.06981	0.151016	2.36853	0.172208	Lama1	M36775	laminin, alpha 1	cell adhesion; morphogenesis of an epithelial sheet; cell surface receptor linked signal transduction
101408_at	2.2212	0.833058	0.202174	1.85039	0.193065	Gamt	AF010499	GAMT; Mus musculus guanidinoacetate methyltransferase gene, exons 2 through 6, and complete cds.
104375_at	2.22171	0.862003	0.20277	1.91512	0.0734327	Gcnt2	AI844853	glucosaminyltransferase, I-branching enzyme
101059_at	2.22336	1.02886	0.140909	2.28752	0.0808436	Ndn; Peg6; AI528698	D76440	Mouse gene for necdin, complete cds and promoter sequence.	regulation of cell growth; regulation of transcription, DNA-dependent
160693_at	2.22975	1.11198	0.19541	2.47943	0.215828	Pip5k2c	AI849873	phosphatidylinositol-4-phosphate 5-kinase, type II, gamma
160188_at	2.23623	1.0007	0.124618	2.23779	0.0753259	4933436C10Rik	AI854103	RIKEN cDNA 4933436C10 gene
98579_at	2.24522	0.918777	0.196639	2.06286	0.204871	Egr1; egr; TIS8; Zenk; Egr-1; NGFIA; Zfp-6; ETR103; Krox-1; Krox24; NGF1-A; NGFI-A; Zif268; Krox-24	M28845	Mus musculus zinc finger protein (Krox-24) gene, exon 2.	regulation of transcription, DNA-dependent
99801_at	2.24635	1.07438	0.27566	2.41345	0.152793	Nodal	X70514	nodal	development
95530_at	2.25335	1.07453	0.158198	2.4213	0.200286	AW060250	AW060250	expressed sequence AW060250
102925_at	2.25368	1.00481	0.124627	2.26451	0.113745	2310076D10Rik	AA285446	RIKEN cDNA 2310076D10 gene
101406_at	2.25557	0.965415	0.236336	2.17756	0.207941	Sult2b1	AF026072	sulfotransferase family, cytosolic, 2B, member 1	sulfate assimilation
100876_at	2.25758	1.07278	0.15596	2.42189	0.122268		AI841076	Mus musculus, Similar to fasciculation and elongation protein zeta 1 (zygin I), clone MGC:19293 IMAGE:4035444, mRNA, complete cds
95041_at	2.26156	1.00538	0.192816	2.27374	0.143572	1110007C05Rik	AI846165	RIKEN cDNA 1110007C05 gene
104598_at	2.26162	0.928978	0.164021	2.10099	0.298374	Dusp1	X61940	dual specificity phosphatase 1	cell cycle; protein amino acid dephosphorylation
96709_at	2.26393	0.96127	0.192172	2.17625	0.130088		AI839839	Mus musculus, Similar to chromosome 9 open reading frame 16, clone MGC:19388 IMAGE:2812475, mRNA, complete cds
160131_at	2.2712	0.923579	0.162111	2.09763	0.204179	Amotl2	AI854404	angiomotin like 2
92538_at	2.27364	0.880757	0.234693	2.00253	0.157865	Adrb3; Adrb-3	X72862	M.musculus gene for beta-3-adrenergic receptor.	G-protein coupled receptor protein signaling pathway
96258_at	2.27574	0.983686	0.150835	2.23861	0.152586	Mgst3	AI843448	microsomal glutathione S-transferase 3
160565_at	2.28123	1.02926	0.234801	2.34798	0.416454	Ckmt1; Mt-CK; mi-CK; ScCKmit; UbCKmit	Z13969	M.musculus gene for mitochondrial creatine kinase.
99931_at	2.28362	0.861033	0.173395	1.96627	0.0753394	Lama5	U37501	laminin, alpha 5	cell adhesion; lung development
104652_at	2.29617	1.16266	0.263776	2.66966	0.135467	Kcnk2	AI849601	potassium channel, subfamily K, member 2	GO:7186 G-protein coupled receptor protein signaling pathway(inferred from direct assay) GO:6811 ion transport(inferred from electronic annotation) GO:30322 membrane potential stabilization(traceable author statement) GO:6812 cation transport(inferred from electronic annotation) GO:6813 potassium transport(inferred from electronic annotation)
101886_f_at	2.29861	0.987806	0.130188	2.27058	0.189378	H2-D1	X52490	histocompatibility 2, D region locus 1	immune response; defense response; antigen presentation, endogenous antigen; antigen processing, endogenous antigen via MHC class I
103691_at	2.30102	1.05547	0.155798	2.42867	0.119367	Trim13	AI592541	tripartite motif protein 13
92310_at	2.30188	0.946787	0.138461	2.17939	0.170286	Snk	M96163	serum-inducible kinase	cell cycle; protein amino acid phosphorylation
96128_at	2.30396	1.0102	0.129226	2.32745	0.129974	Pctk3	X69026	PCTAIRE-motif protein kinase 3	protein amino acid phosphorylation
101123_at	2.31192	0.991042	0.218479	2.29121	0.328399	Itm2b	U76253	integral membrane protein 2B	GO:4 biological_process unknown(non-traceable author statement)
160775_at	2.31568	1.02839	0.137535	2.38143	0.119222	Tulp4	AI848591	tubby like protein 4	GO:4 biological_process unknown(non-traceable author statement)
94027_at	2.32227	0.984129	0.151235	2.28541	0.146947	Cd84	AA815831	CD84 antigen
94351_r_at	2.32659	0.992901	0.126305	2.31007	0.0845214	Nqo1	U12961	NAD(P)H dehydrogenase, quinone 1	electron transport
103038_at	2.32705	0.904758	0.162326	2.10542	0.174353	Guca1a	L36860	guanylate cyclase activator 1a (retina)	vision
96708_at	2.33136	0.842146	0.260202	1.96334	0.105863	1200002G13Rik	AW120643	RIKEN cDNA 1200002G13 gene
95297_at	2.33869	1.05938	0.274324	2.47757	0.275733	Hoxa1	M22115	Cluster Incl M22115:Homeo box A1 /cds=(80,1075) /gb=M22115 /gi=193047 /ug=Mm.197 /len=2216	GO:7397 histogenesis and organogenesis(inferred from electronic annotation) GO:6355 transcription regulation(inferred from electronic annotation) GO:7389 pattern specification(inferred from electronic annotation)
103596_at	2.34592	1.02642	0.15302	2.4079	0.219677	Dagk1	AF085219	diacylglycerol kinase, alpha (80 kDa)	protein kinase C activation; intracellular signaling cascade
102936_at	2.34706	1.07999	0.15956	2.5348	0.210234	B4galt6	AW125314	UDP-Gal:betaGlcNAc beta 1,4-galactosyltransferase, polypeptide 6	GO:30148 sphingolipid biosynthesis(traceable author statement)
92710_at	2.34864	0.783548	0.205417	1.84028	0.130944	Rgnef	U73199	Rho-guanine nucleotide exchange factor	intracellular signaling cascade
103735_at	2.36154	1.11049	0.170987	2.62246	0.181598	Wnt6	M89800	wingless-related MMTV integration site 6	development; organogenesis; cell-cell signaling; signal transduction; frizzled-2 receptor signaling pathway
97974_at	2.3638	0.953739	0.144878	2.25445	0.201943	Zfpm1	AF006492	zinc finger protein, multitype 1
103094_at	2.37408	0.794623	0.198452	1.8865	0.0914585	Serf1	AI036894	small EDRK-rich factor 1
98440_at	2.37626	1.02631	0.141261	2.43877	0.110333	2510002C21Rik	AA596710	RIKEN cDNA 2510002C21 gene
101019_at	2.39262	0.911579	0.173625	2.18106	0.262792	Ctsc	U74683	cathepsin C	proteolysis and peptidolysis
101393_at	2.39524	1.01484	0.138454	2.43078	0.229745	Anxa3	AJ001633	annexin A3
103955_at	2.40076	1.00398	0.133426	2.4103	0.158211	Cryl1	AW050325	crystallin, lamda 1
99067_at	2.40636	0.910801	0.145268	2.19172	0.0699112	Gas6	X59846	growth arrest specific 6
93511_at	2.44943	0.812715	0.236671	1.99069	0.120902	Itm2a	L38971	integral membrane protein 2A
100050_at	2.46393	1.02241	0.126942	2.51914	0.127473	Idb1	M31885	inhibitor of DNA binding 1	development
160629_at	2.47497	1.07272	0.180921	2.65495	0.11139	Rgs10	AI847399	regulator of G-protein signalling 10	GO:7165 signal transduction(inferred from electronic annotation)
100155_at	2.48563	1.01443	0.195673	2.52151	0.179464	Ddr1	L57509	discoidin domain receptor family, member 1	cell adhesion; protein amino acid phosphorylation; transmembrane receptor protein tyrosine kinase signaling pathway
99536_at	2.48928	0.952111	0.194701	2.37007	0.163822	Kip2-pending	AB016080	kinase interacting protein 2
93888_at	2.49572	0.843031	0.224754	2.10397	0.13238	Hoxb1; Hox-2.9	X53063	Mouse Hox-2.9 gene for homeodomain protein.	development; organogenesis; pattern specification; regulation of transcription, DNA-dependent
94811_s_at	2.5055	0.974881	0.178473	2.44256	0.194928	Gtf2h1	AJ002366	general transcription factor II H, polypeptide 1 (62kD subunit)	DNA repair; regulation of transcription, DNA-dependent
92208_at	2.50625	0.865204	0.165939	2.16842	0.546158	AV149826	AI152966	Mus musculus, Similar to hypothetical protein FLJ22569, clone MGC:41153 IMAGE:1434214, mRNA, complete cds
104587_at	2.50741	1.03403	0.223778	2.59273	0.17106	Lama4	U69176	laminin, alpha 4	cell adhesion
[truncated: 130 more rows]
